# Supplementary material for: Speciation among sympatric lineages in the genus Palythoa (Cnidaria: Anthozoa: Zoantharia) revealed by morphological comparison, phylogenetic analyses and investigation of spawning period
Source: PeerJ. 2018 Jul 4;6:e5132. doi: 10.7717/peerj.5132 (PMC6035721; doi:10.7717/peerj.5132)
Supplement: Supplemental Information 1 [file peerj-06-5132-s001.fas]

>PtAT1AB219195
AACTATGTTGGGGGACGACCATCTTTATAATGTAATCGTGACTGCGCATGCCTTTGTTAT
GATCTTTTTCCTGGTGATGCCGGTGATGATAGGGGGGTTTGGGAATTGGTTGGTGCCGCT
ATATATCGGTGCACCAGATATGGCCTTCCCGCGACTAAATAACATTAGTTTCTGGCTCTT
GCCCCCCGCCCTAATTCTATTGTTGGGTTCCGCCTTTGTGGAACAGGGGGCAGGAACAGG
TTGGACGGTGTATCCGCCCCTTGCAGCCATTCAAGCTCATTCGGGGGGGGCCGTGGACAT
GGCTATATTTAGCCTCCACTTGGCCGGGGTCTCTTCCATCTTAGGGGCTATGAATTTTAT
CACCACTATATTTAATATGAGGGCCCCGGGTATGACAATGGATAGATTGCCACTATTTGT
GTGGTCTATCTTAATCACCGCCTTCTTATTG
>PtAT2AB219196
AACTATGTTGGGGGACGACCATCTTTATAATGTAATCGTGACTGCGCATGCCTTTGTTAT
GATCTTTTTCCTGGTGATGCCGGTGATGATAGGGGGGTTTGGGAATTGGTTGGTGCCGCT
ATATATCGGTGCACCAGATATGGCCTTCCCGCGACTAAATAACATTAGTTTCTGGCTCTT
GCCCCCCGCCCTAATTCTATTGTTGGGTTCCGCCTTTGTGGAACAGGGGGCAGGAACAGG
TTGGACGGTGTATCCGCCCCTTGCAGCCATTCAAGCTCATTCGGGGGGGGCCGTGGACAT
GGCTATATTTAGCCTCCACTTGGCCGGGGTCTCTTCCATCTTAGGGGCTATGAATTTTAT
CACCACTATATTTAATATGAGGGCCCCGGGTATGACAATGGATAGATTGCCACTATTTGT
GTGGTCTATCTTAATCACCGCCTTCTTATTG
>PtBA1AB219197
AACTATGTTGGGGGACGACCATCTTTATAATGTAATCGTGACTGCGCATGCCTTTGTTAT
GATCTTTTTCCTGGTGATGCCGGTGATGATAGGGGGGTTTGGGAATTGGTTGGTGCCGCT
ATATATCGGTGCACCAGATATGGCCTTCCCGCGACTAAATAACATTAGTTTCTGGCTCTT
GCCCCCCGCCCTAATTCTATTGTTGGGTTCCGCCTTTGTGGAACAGGGGGCAGGAACAGG
TTGGACGGTGTATCCGCCCCTTGCAGCCATTCAAGCTCATTCGGGGGGGGCCGTGGACAT
GGCTATATTTAGCCTCCACTTGGCCGGGGTCTCTTCCATCTTAGGGGCTATGAATTTTAT
CACCACTATATTTAATATGAGGGCCCCGGGTATGACAATGGATAGATTGCCACTATTTGT
GTGGTCTATCTTAATCACCGCCTTCTTATTG
>PtWK1AB219198
AACTATGTTGGGGGACGACCATCTTTATAATGTAATCGTGACTGCGCATGCCTTTGTTAT
GATCTTTTTCCTGGTGATGCCGGTGATGATAGGGGGGTTTGGGAATTGGTTGGTGCCGCT
ATATATCGGTGCACCAGATATGGCCTTCCCGCGACTAAATAACATTAGTTTCTGGCTCTT
GCCCCCCGCCCTAATTCTATTGTTGGGTTCCGCCTTTGTGGAACAGGGGGCAGGAACAGG
TTGGACGGTGTATCCGCCCCTTGCAGCCATTCAAGCTCATTCGGGGGGGGCCGTGGACAT
GGCTATATTTAGCCTCCACTTGGCCGGGGTCTCTTCCATCTTAGGGGCTATGAATTTTAT
CACCACTATATTTAATATGAGGGCCCCGGGTATGACAATGGATAGATTGCCACTATTTGT
GTGGTCTATCTTAATCACCGCCTTCTTATTG
>PtMil1AB219199
AACTATGTTGGGGGACGACCATCTTTATAATGTAATCGTGACTGCGCATGCCTTTGTTAT
GATCTTTTTCCTGGTGATGCCGGTGATGATAGGGGGGTTTGGGAATTGGTTGGTGCCGCT
ATATATCGGTGCACCAGATATGGCCTTCCCGCGACTAAATAACATTAGTTTCTGGCTCTT
GCCCCCCGCCCTAATTCTATTGTTGGGTTCCGCCTTTGTGGAACAGGGGGCAGGAACAGG
TTGGACGGTGTATCCGCCCCTTGCAGCCATTCAAGCTCATTCGGGGGGGGCCGTGGACAT
GGCTATATTTAGCCTCCACTTGGCCGGGGTCTCTTCCATCTTAGGGGCTATGAATTTTAT
CACCACTATATTTAATATGAGGGCCCCGGGTATGACAATGGATAGATTGCCACTATTTGT
GTGGTCTATCTTAATCACCGCCTTCTTATTG
>PtYS1AB219200
AACTATGTTGGGGGACGACCATCTTTATAATGTAATCGTGACTGCGCATGCCTTTGTTAT
GATCTTTTTCCTGGTGATGCCGGTGATGATAGGGGGGTTTGGGAATTGGTTGGTGCCGCT
ATATATCGGTGCACCAGATATGGCCTTCCCGCGACTAAATAACATTAGTTTCTGGCTCTT
GCCCCCCGCCCTAATTCTATTGTTGGGTTCCGCCTTTGTGGAACAGGGGGCAGGAACAGG
TTGGACGGTGTATCCGCCCCTTGCAGCCATTCAAGCTCATTCGGGGGGGGCCGTGGACAT
GGCTATATTTAGCCTCCACTTGGCCGGGGTCTCTTCCATCTTAGGGGCTATGAATTTTAT
CACCACTATATTTAATATGAGGGCCCCGGGTATGACAATGGATAGATTGCCACTATTTGT
GTGGTCTATCTTAATCACCGCCTTCTTATTG
>PtIsO1AB219202
AACTATGTTGGGGGACGACCATCTTTATAATGTAATCGTGACTGCGCATGCCTTTGTTAT
GATCTTTTTCCTGGTGATGCCGGTGATGATAGGGGGGTTTGGGAATTGGTTGGTGCCGCT
ATATATCGGTGCACCAGATATGGCCTTCCCGCGACTAAATAACATTAGTTTCTGGCTCTT
GCCCCCCGCCCTAATTCTATTGTTGGGTTCCGCCTTTGTGGAACAGGGGGCAGGAACAGG
TTGGACGGTGTATCCGCCCCTTGCAGCCATTCAAGCTCATTCGGGGGGGGCCGTGGACAT
GGCTATATTTAGCCTCCACTTGGCCGGGGTCTCTTCCATCTTAGGGGCTATGAATTTTAT
CACCACTATATTTAATATGAGGGCCCCGGGTATGACAATGGATAGATTGCCACTATTTGT
GTGGTCTATCTTAATCACCGCCTTCTTATTG
>PtIsK3AB219203
AACTATGTTGGGGGACGACCATCTTTATAATGTAATCGTGACTGCGCATGCCTTTGTTAT
GATCTTTTTCCTGGTGATGCCGGTGATGATAGGGGGGTTTGGGAATTGGTTGGTGCCGCT
ATATATCGGTGCACCAGATATGGCCTTCCCGCGACTAAATAACATTAGTTTCTGGCTCTT
GCCCCCCGCCCTAATTCTATTGTTGGGTTCCGCCTTTGTGGAACAGGGGGCAGGAACAGG
TTGGACGGTGTATCCGCCCCTTGCAGCCATTCAAGCTCATTCGGGGGGGGCCGTGGACAT
GGCTATATTTAGCCTCCACTTGGCCGGGGTCTCTTCCATCTTAGGGGCTATGAATTTTAT
CACCACTATATTTAATATGAGGGCCCCGGGTATGACAATGGATAGATTGCCACTATTTGT
GTGGTCTATCTTAATCACCGCCTTCTTATTG
>PtEO1AB219205
AACTATGTTGGGGGACGACCATCTTTATAATGTAATCGTGACTGCGCATGCCTTTGTTAT
GATCTTTTTCCTGGTGATGCCGGTGATGATAGGGGGGTTTGGGAATTGGTTGGTGCCGCT
ATATATCGGTGCACCAGATATGGCCTTCCCGCGACTAAATAACATTAGTTTCTGGCTCTT
GCCCCCCGCCCTAATTCTATTGTTGGGTTCCGCCTTTGTGGAACAGGGGGCAGGAACAGG
TTGGACGGTGTATCCGCCCCTTGCAGCCATTCAAGCTCATTCGGGGGGGGCCGTGGACAT
GGCTATATTTAGCCTCCACTTGGCCGGGGTCTCTTCCATCTTAGGGGCTATGAATTTTAT
CACCACTATATTTAATATGAGGGCCCCGGGTATGACAATGGATAGATTGCCACTATTTGT
GTGGTCTATCTTAATCACCGCCTTCTTATTG
>PtKK1AB219206
AACTATGTTGGGGGACGACCATCTTTATAATGTAATCGTGACTGCGCATGCCTTTGTTAT
GATCTTTTTCCTGGTGATGCCGGTGATGATAGGGGGGTTTGGGAATTGGTTGGTGCCGCT
ATATATCGGTGCACCAGATATGGCCTTCCCGCGACTAAATAACATTAGTTTCTGGCTCTT
GCCCCCCGCCCTAATTCTATTGTTGGGTTCCGCCTTTGTGGAACAGGGGGCAGGAACAGG
TTGGACGGTGTATCCGCCCCTTGCAGCCATTCAAGCTCATTCGGGGGGGGCCGTGGACAT
GGCTATATTTAGCCTCCACTTGGCCGGGGTCTCTTCCATCTTAGGGGCTATGAATTTTAT
CACCACTATATTTAATATGAGGGCCCCGGGTATGACAATGGATAGATTGCCACTATTTGT
GTGGTCTATCTTAATCACCGCCTTCTTATTG
>PtIsK2AB219207
AACTATGTTGGGGGACGACCATCTTTATAATGTAATCGTGACTGCGCATGCCTTTGTTAT
GATCTTTTTCCTGGTGATGCCGGTGATGATAGGGGGGTTTGGGAATTGGTTGGTGCCGCT
ATATATCGGTGCACCAGATATGGCCTTCCCGCGACTAAATAACATTAGTTTCTGGCTCTT
GCCCCCCGCCCTAATTCTATTGTTGGGTTCCGCCTTTGTGGAACAGGGGGCAGGAACAGG
TTGGACGGTGTATCCGCCCCTTGCAGCCATTCAAGCTCATTCGGGGGGGGCCGTGGACAT
GGCTATATTTAGCCTCCACTTGGCCGGGGTCTCTTCCATCTTAGGGGCTATGAATTTTAT
CACCACTATATTTAATATGAGGGCCCCGGGTATGACAATGGATAGATTGCCACTATTTGT
GTGGTCTATCTTAATCACCGCCTTCTTATTG
>3PyOkOd
AACTATGTTGGGGGACGACCATCTTTATAATGTAATCGTGACTGCGCATGCCTTTGTTAT
GATCTTTTTCCTGGTGATGCCGGTGATGATAGGGGGGTTTGGGAATTGGTTGGTGCCGCT
ATATATCGGTGCACCAGATATGGCCTTCCCGCGACTAAATAACATTAGTTTCTGGCTCTT
GCCCCCCGCCCTAATTCTATTGTTGGGTTCCGCCTTTGTGGAACAGGGGGCAGGAACAGG
TTGGACGGTGTATCCGCCCCTTGCAGCCATTCAAGCTCATTCGGGGGGGGCCGTGGACAT
GGCTATATTTAGCCTCCACTTGGCCGGGGTCTCTTCCATCTTAGGGGCTATGAATTTTAT
CACCACTATATTTAATATGAGGGCCCCGGGTATGACAATGGATAGATTGCCACTATTTGT
GTGGTCTATCTTAATCACCGCCTTCTTATTG
>14PyOkOd
AACTATGTTGGGGGACGACCATCTTTATAATGTAATCGTGACTGCGCATGCCTTTGTTAT
GATCTTTTTCCTGGTGATGCCGGTGATGATAGGGGGGTTTGGGAATTGGTTGGTGCCGCT
ATATATCGGTGCACCAGATATGGCCTTCCCGCGACTAAATAACATTAGTTTCTGGCTCTT
GCCCCCCGCCCTAATTCTATTGTTGGGTTCCGCCTTTGTGGAACAGGGGGCAGGAACAGG
TTGGACGGTGTATCCGCCCCTTGCAGCCATTCAAGCTCATTCGGGGGGGGCCGTGGACAT
GGCTATATTTAGCCTCCACTTGGCCGGGGTCTCTTCCATCTTAGGGGCTATGAATTTTAT
CACCACTATATTTAATATGAGGGCCCCGGGTATGACAATGGATAGATTGCCACTATTTGT
GTGGTCTATCTTAATCACCGCCTTCTTATTG
>15PyOkOd
AACTATGTTGGGGGACGACCATCTTTATAATGTAATCGTGACTGCGCATGCCTTTGTTAT
GATCTTTTTCCTGGTGATGCCGGTGATGATAGGGGGGTTTGGGAATTGGTTGGTGCCGCT
ATATATCGGTGCACCAGATATGGCCTTCCCGCGACTAAATAACATTAGTTTCTGGCTCTT
GCCCCCCGCCCTAATTCTATTGTTGGGTTCCGCCTTTGTGGAACAGGGGGCAGGAACAGG
TTGGACGGTGTATCCGCCCCTTGCAGCCATTCAAGCTCATTCGGGGGGGGCCGTGGACAT
GGCTATATTTAGCCTCCACTTGGCCGGGGTCTCTTCCATCTTAGGGGCTATGAATTTTAT
CACCACTATATTTAATATGAGGGCCCCGGGTATGACAATGGATAGATTGCCACTATTTGT
GTGGTCTATCTTAATCACCGCCTTCTTATTG
>43PyYoUk
AACTATGTTGGGGGACGACCATCTTTATAATGTAATCGTGACTGCGCATGCCTTTGTTAT
GATCTTTTTCCTGGTGATGCCGGTGATGATAGGGGGGTTTGGGAATTGGTTGGTGCCGCT
ATATATCGGTGCACCAGATATGGCCTTCCCGCGACTAAATAACATTAGTTTCTGGCTCTT
GCCCCCCGCCCTAATTCTATTGTTGGGTTCCGCCTTTGTGGAACAGGGGGCAGGAACAGG
TTGGACGGTGTATCCGCCCCTTGCAGCCATTCAAGCTCATTCGGGGGGGGCCGTGGACAT
GGCTATATTTAGCCTCCACTTGGCCGGGGTCTCTTCCATCTTAGGGGCTATGAATTTTAT
CACCACTATATTTAATATGAGGGCCCCGGGTATGACAATGGATAGATTGCCACTATTTGT
GTGGTCTATCTTAATCACCGCCTTCTTATTG
>51PyYoUk
AACTATGTTGGGGGACGACCATCTTTATAATGTAATCGTGACTGCGCATGCCTTTGTTAT
GATCTTTTTCCTGGTGATGCCGGTGATGATAGGGGGGTTTGGGAATTGGTTGGTGCCGCT
ATATATCGGTGCACCAGATATGGCCTTCCCGCGACTAAATAACATTAGTTTCTGGCTCTT
GCCCCCCGCCCTAATTCTATTGTTGGGTTCCGCCTTTGTGGAACAGGGGGCAGGAACAGG
TTGGACGGTGTATCCGCCCCTTGCAGCCATTCAAGCTCATTCGGGGGGGGCCGTGGACAT
GGCTATATTTAGCCTCCACTTGGCCGGGGTCTCTTCCATCTTAGGGGCTATGAATTTTAT
CACCACTATATTTAATATGAGGGCCCCGGGTATGACAATGGATAGATTGCCACTATTTGT
GTGGTCTATCTTAATCACCGCCTTCTTATTG
>81PyErYa
AACTATGTTGGGGGACGACCATCTTTATAATGTAATCGTGACTGCGCATGCCTTTGTTAT
GATCTTTTTCCTGGTGATGCCGGTGATGATAGGGGGGTTTGGGAATTGGTTGGTGCCGCT
ATATATCGGTGCACCAGATATGGCCTTCCCGCGACTAAATAACATTAGTTTCTGGCTCTT
GCCCCCCGCCCTAATTCTATTGTTGGGTTCCGCCTTTGTGGAACAGGGGGCAGGAACAGG
TTGGACGGTGTATCCGCCCCTTGCAGCCATTCAAGCTCATTCGGGGGGGGCCGTGGACAT
GGCTATATTTAGCCTCCACTTGGCCGGGGTCTCTTCCATCTTAGGGGCTATGAATTTTAT
CACCACTATATTTAATATGAGGGCCCCGGGTATGACAATGGATAGATTGCCACTATTTGT
GTGGTCTATCTTAATCACCGCCTTCTTATTG
>85PyErYa
AACTATGTTGGGGGACGACCATCTTTATAATGTAATCGTGACTGCGCATGCCTTTGTTAT
GATCTTTTTCCTGGTGATGCCGGTGATGATAGGGGGGTTTGGGAATTGGTTGGTGCCGCT
ATATATCGGTGCACCAGATATGGCCTTCCCGCGACTAAATAACATTAGTTTCTGGCTCTT
GCCCCCCGCCCTAATTCTATTGTTGGGTTCCGCCTTTGTGGAACAGGGGGCAGGAACAGG
TTGGACGGTGTATCCGCCCCTTGCAGCCATTCAAGCTCATTCGGGGGGGGCCGTGGACAT
GGCTATATTTAGCCTCCACTTGGCCGGGGTCTCTTCCATCTTAGGGGCTATGAATTTTAT
CACCACTATATTTAATATGAGGGCCCCGGGTATGACAATGGATAGATTGCCACTATTTGT
GTGGTCTATCTTAATCACCGCCTTCTTATTG
>105PyToKa
AACTATGTTGGGGGACGACCATCTTTATAATGTAATCGTGACTGCGCATGCCTTTGTTAT
GATCTTTTTCCTGGTGATGCCGGTGATGATAGGGGGGTTTGGGAATTGGTTGGTGCCGCT
ATATATCGGTGCACCAGATATGGCCTTCCCGCGACTAAATAACATTAGTTTCTGGCTCTT
GCCCCCCGCCCTAATTCTATTGTTGGGTTCCGCCTTTGTGGAACAGGGGGCAGGAACAGG
TTGGACGGTGTATCCGCCCCTTGCAGCCATTCAAGCTCATTCGGGGGGGGCCGTGGACAT
GGCTATATTTAGCCTCCACTTGGCCGGGGTCTCTTCCATCTTAGGGGCTATGAATTTTAT
CACCACTATATTTAATATGAGGGCCCCGGGTATGACAATGGATAGATTGCCACTATTTGT
GTGGTCTATCTTAATCACCGCCTTCTTATTG
>107PyToKa
AACTATGTTGGGGGACGACCATCTTTATAATGTAATCGTGACTGCGCATGCCTTTGTTAT
GATCTTTTTCCTGGTGATGCCGGTGATGATAGGGGGGTTTGGGAATTGGTTGGTGCCGCT
ATATATCGGTGCACCAGATATGGCCTTCCCGCGACTAAATAACATTAGTTTCTGGCTCTT
GCCCCCCGCCCTAATTCTATTGTTGGGTTCCGCCTTTGTGGAACAGGGGGCAGGAACAGG
TTGGACGGTGTATCCGCCCCTTGCAGCCATTCAAGCTCATTCGGGGGGGGCCGTGGACAT
GGCTATATTTAGCCTCCACTTGGCCGGGGTCTCTTCCATCTTAGGGGCTATGAATTTTAT
CACCACTATATTTAATATGAGGGCCCCGGGTATGACAATGGATAGATTGCCACTATTTGT
GTGGTCTATCTTAATCACCGCCTTCTTATTG
>359PyOkAk
AACTATGTTGGGGGACGACCATCTTTATAATGTAATCGTGACTGCGCATGCCTTTGTTAT
GATCTTTTTCCTGGTGATGCCGGTGATGATAGGGGGGTTTGGGAATTGGTTGGTGCCGCT
ATATATCGGTGCACCAGATATGGCCTTCCCGCGACTAAATAACATTAGTTTCTGGCTCTT
GCCCCCCGCCCTAATTCTATTGTTGGGTTCCGCCTTTGTGGAACAGGGGGCAGGAACAGG
TTGGACGGTGTATCCGCCCCTTGCAGCCATTCAAGCTCATTCGGGGGGGGCCGTGGACAT
GGCTATATTTAGCCTCCACTTGGCCGGGGTCTCTTCCATCTTAGGGGCTATGAATTTTAT
CACCACTATATTTAATATGAGGGCCCCGGGTATGACAATGGATAGATTGCCACTATTTGT
GTGGTCTATCTTAATCACCGCCTTCTTATTG
>PyYoS1AB219204
AACTATGTTGGGGGACGACCATCTTTATAATGTAATCGTGACTGCGCATGCCTTTGTTAT
GATCTTTTTCCTGGTGATGCCGGTGATGATAGGGGGGTTTGGGAATTGGTTGGTGCCGCT
ATATATCGGTGCACCAGATATGGCCTTCCCGCGACTAAATAACATTAGTTTCTGGCTCTT
GCCCCCCGCCCTAATTCTATTGTTGGGTTCCGCCTTTGTGGAACAGGGGGCAGGAACAGG
TTGGACGGTGTATCCGCCCCTTGCAGCCATTCAAGCTCATTCGGGGGGGGCCGTGGACAT
GGCTATATTTAGCCTCCACTTGGCCGGGGTCTCTTCCATCTTAGGGGCTATGAATTTTAT
CACCACTATATTTAATATGAGGGCCCCGGGTATGACAATGGATAGATTGCCACTATTTGT
GTGGTCTATCTTAATCACCGCCTTCTTATTG
>155PamErYa
AACTATGTTGGGGGACGACCATCTTTATAATGTAATCGTGACTGCGCATGCCTTTGTTAT
GATCTTTTTCCTGGTGATGCCGGTGATGATAGGGGGGTTTGGGAATTGGTTGGTGCCGCT
ATATATCGGTGCACCAGATATGGCCTTCCCGCGACTAAATAACATTAGTTTCTGGCTCTT
GCCCCCCGCCCTAATTCTATTGTTGGGTTCCGCCTTTGTGGAACAGGGGGCAGGAACAGG
TTGGACGGTGTATCCGCCCCTTGCAGCCATTCAAGCTCATTCGGGGGGGGCCGTGGACAT
GGCTATATTTAGCCTCCACTTGGCCGGGGTCTCTTCCATCTTAGGGGCTATGAATTTTAT
CACCACTATATTTAATATGAGGGCCCCGGGTATGACAATGGATAGATTGCCACTATTTGT
GTGGTCTATCTTAATCACCGCCTTCTTATTG
>229PamErYa
AACTATGTTGGGGGACGACCATCTTTATAATGTAATCGTGACTGCGCATGCCTTTGTTAT
GATCTTTTTCCTGGTGATGCCGGTGATGATAGGGGGGTTTGGGAATTGGTTGGTGCCGCT
ATATATCGGTGCACCAGATATGGCCTTCCCGCGACTAAATAACATTAGTTTCTGGCTCTT
GCCCCCCGCCCTAATTCTATTGTTGGGTTCCGCCTTTGTGGAACAGGGGGCAGGAACAGG
TTGGACGGTGTATCCGCCCCTTGCAGCCATTCAAGCTCATTCGGGGGGGGCCGTGGACAT
GGCTATATTTAGCCTCCACTTGGCCGGGGTCTCTTCCATCTTAGGGGCTATGAATTTTAT
CACCACTATATTTAATATGAGGGCCCCGGGTATGACAATGGATAGATTGCCACTATTTGT
GTGGTCTATCTTAATCACCGCCTTCTTATTG
>231PamErYa
AACTATGTTGGGGGACGACCATCTTTATAATGTAATCGTGACTGCGCATGCCTTTGTTAT
GATCTTTTTCCTGGTGATGCCGGTGATGATAGGGGGGTTTGGGAATTGGTTGGTGCCGCT
ATATATCGGTGCACCAGATATGGCCTTCCCGCGACTAAATAACATTAGTTTCTGGCTCTT
GCCCCCCGCCCTAATTCTATTGTTGGGTTCCGCCTTTGTGGAACAGGGGGCAGGAACAGG
TTGGACGGTGTATCCGCCCCTTGCAGCCATTCAAGCTCATTCGGGGGGGGCCGTGGACAT
GGCTATATTTAGCCTCCACTTGGCCGGGGTCTCTTCCATCTTAGGGGCTATGAATTTTAT
CACCACTATATTTAATATGAGGGCCCCGGGTATGACAATGGATAGATTGCCACTATTTGT
GTGGTCTATCTTAATCACCGCCTTCTTATTG
>233PamErYa
AACTATGTTGGGGGACGACCATCTTTATAATGTAATCGTGACTGCGCATGCCTTTGTTAT
GATCTTTTTCCTGGTGATGCCGGTGATGATAGGGGGGTTTGGGAATTGGTTGGTGCCGCT
ATATATCGGTGCACCAGATATGGCCTTCCCGCGACTAAATAACATTAGTTTCTGGCTCTT
GCCCCCCGCCCTAATTCTATTGTTGGGTTCCGCCTTTGTGGAACAGGGGGCAGGAACAGG
TTGGACGGTGTATCCGCCCCTTGCAGCCATTCAAGCTCATTCGGGGGGGGCCGTGGACAT
GGCTATATTTAGCCTCCACTTGGCCGGGGTCTCTTCCATCTTAGGGGCTATGAATTTTAT
CACCACTATATTTAATATGAGGGCCCCGGGTATGACAATGGATAGATTGCCACTATTTGT
GTGGTCTATCTTAATCACCGCCTTCTTATTG
>237PamErSu
AACTATGTTGGGGGACGACCATCTTTATAATGTAATCGTGACTGCGCATGCCTTTGTTAT
GATCTTTTTCCTGGTGATGCCGGTGATGATAGGGGGGTTTGGGAATTGGTTGGTGCCGCT
ATATATCGGTGCACCAGATATGGCCTTCCCGCGACTAAATAACATTAGTTTCTGGCTCTT
GCCCCCCGCCCTAATTCTATTGTTGGGTTCCGCCTTTGTGGAACAGGGGGCAGGAACAGG
TTGGACGGTGTATCCGCCCCTTGCAGCCATTCAAGCTCATTCGGGGGGGGCCGTGGACAT
GGCTATATTTAGCCTCCACTTGGCCGGGGTCTCTTCCATCTTAGGGGCTATGAATTTTAT
CACCACTATATTTAATATGAGGGCCCCGGGTATGACAATGGATAGATTGCCACTATTTGT
GTGGTCTATCTTAATCACCGCCTTCTTATTG
>248PamToKa
AACTATGTTGGGGGACGACCATCTTTATAATGTAATCGTGACTGCGCATGCCTTTGTTAT
GATCTTTTTCCTGGTGATGCCGGTGATGATAGGGGGGTTTGGGAATTGGTTGGTGCCGCT
ATATATCGGTGCACCAGATATGGCCTTCCCGCGACTAAATAACATTAGTTTCTGGCTCTT
GCCCCCCGCCCTAATTCTATTGTTGGGTTCCGCCTTTGTGGAACAGGGGGCAGGAACAGG
TTGGACGGTGTATCCGCCCCTTGCAGCCATTCAAGCTCATTCGGGGGGGGCCGTGGACAT
GGCTATATTTAGCCTCCACTTGGCCGGGGTCTCTTCCATCTTAGGGGCTATGAATTTTAT
CACCACTATATTTAATATGAGGGCCCCGGGTATGACAATGGATAGATTGCCACTATTTGT
GTGGTCTATCTTAATCACCGCCTTCTTATTG
>250PamToKa
AACTATGTTGGGGGACGACCATCTTTATAATGTAATCGTGACTGCGCATGCCTTTGTTAT
GATCTTTTTCCTGGTGATGCCGGTGATGATAGGGGGGTTTGGGAATTGGTTGGTGCCGCT
ATATATCGGTGCACCAGATATGGCCTTCCCGCGACTAAATAACATTAGTTTCTGGCTCTT
GCCCCCCGCCCTAATTCTATTGTTGGGTTCCGCCTTTGTGGAACAGGGGGCAGGAACAGG
TTGGACGGTGTATCCGCCCCTTGCAGCCATTCAAGCTCATTCGGGGGGGGCCGTGGACAT
GGCTATATTTAGCCTCCACTTGGCCGGGGTCTCTTCCATCTTAGGGGCTATGAATTTTAT
CACCACTATATTTAATATGAGGGCCCCGGGTATGACAATGGATAGATTGCCACTATTTGT
GTGGTCTATCTTAATCACCGCCTTCTTATTG
>328PamOkTe
AACTATGTTGGGGGACGACCATCTTTATAATGTAATCGTGACTGCGCATGCCTTTGTTAT
GATCTTTTTCCTGGTGATGCCGGTGATGATAGGGGGGTTTGGGAATTGGTTGGTGCCGCT
ATATATCGGTGCACCAGATATGGCCTTCCCGCGACTAAATAACATTAGTTTCTGGCTCTT
GCCCCCCGCCCTAATTCTATTGTTGGGTTCCGCCTTTGTGGAACAGGGGGCAGGAACAGG
TTGGACGGTGTATCCGCCCCTTGCAGCCATTCAAGCTCATTCGGGGGGGGCCGTGGACAT
GGCTATATTTAGCCTCCACTTGGCCGGGGTCTCTTCCATCTTAGGGGCTATGAATTTTAT
CACCACTATATTTAATATGAGGGCCCCGGGTATGACAATGGATAGATTGCCACTATTTGT
GTGGTCTATCTTAATCACCGCCTTCTTATTG
>364PamOkOk
AACTATGTTGGGGGACGACCATCTTTATAATGTAATCGTGACTGCGCATGCCTTTGTTAT
GATCTTTTTCCTGGTGATGCCGGTGATGATAGGGGGGTTTGGGAATTGGTTGGTGCCGCT
ATATATCGGTGCACCAGATATGGCCTTCCCGCGACTAAATAACATTAGTTTCTGGCTCTT
GCCCCCCGCCCTAATTCTATTGTTGGGTTCCGCCTTTGTGGAACAGGGGGCAGGAACAGG
TTGGACGGTGTATCCGCCCCTTGCAGCCATTCAAGCTCATTCGGGGGGGGCCGTGGACAT
GGCTATATTTAGCCTCCACTTGGCCGGGGTCTCTTCCATCTTAGGGGCTATGAATTTTAT
CACCACTATATTTAATATGAGGGCCCCGGGTATGACAATGGATAGATTGCCACTATTTGT
GTGGTCTATCTTAATCACCGCCTTCTTATTG
>PmAT1AB219209
AACTATGTTGGGGGACGACCATCTTTATAATGTAATCGTGACTGCGCATGCCTTTGTTAT
GATCTTTTTCCTGGTGATGCCGGTGATGATAGGGGGGTTTGGGAATTGGTTGGTGCCGCT
ATATATCGGTGCACCAGATATGGCCTTCCCGCGACTAAATAACATTAGTTTCTGGCTCTT
GCCCCCCGCCCTAATTCTATTGTTGGGTTCCGCCTTTGTGGAACAGGGGGCAGGAACAGG
TTGGACGGTGTATCCGCCCCTTGCAGCCATTCAAGCTCATTCGGGGGGGGCCGTGGACAT
GGCTATATTTAGCCTCCACTTGGCCGGGGTCTCTTCCATCTTAGGGGCTATGAATTTTAT
CACCACTATATTTAATATGAGGGCCCCGGGTATGACAATGGATAGATTGCCACTATTTGT
GTGGTCTATCTTAATCACCGCCTTCTTATTG
>PmPM2AB219210
AACTATGTTGGGGGACGACCATCTTTATAATGTAATCGTGACTGCGCATGCCTTTGTTAT
GATCTTTTTCCTGGTGATGCCGGTGATGATAGGGGGGTTTGGGAATTGGTTGGTGCCGCT
ATATATCGGTGCACCAGATATGGCCTTCCCGCGACTAAATAACATTAGTTTCTGGCTCTT
GCCCCCCGCCCTAATTCTATTGTTGGGTTCCGCCTTTGTGGAACAGGGGGCAGGAACAGG
TTGGACGGTGTATCCGCCCCTTGCAGCCATTCAAGCTCATTCGGGGGGGGCCGTGGACAT
GGCTATATTTAGCCTCCACTTGGCCGGGGTCTCTTCCATCTTAGGGGCTATGAATTTTAT
CACCACTATATTTAATATGAGGGCCCCGGGTATGACAATGGATAGATTGCCACTATTTGT
GTGGTCTATCTTAATCACCGCCTTCTTATTG
>Pm1162JF419796
AACTATGTTGGGGGACGACCATCTTTATAATGTAATCGTGACTGCGCATGCCTTTGTTAT
GATCTTTTTCCTGGTGATGCCGGTGATGATAGGGGGGTTTGGGAATTGGTTGGTGCCGCT
ATATATCGGTGCACCAGATATGGCCTTCCCGCGACTAAATAACATTAGTTTCTGGCTCTT
GCCCCCCGCCCTAATTCTATTGTTGGGTTCCGCCTTTGTGGAACAGGGGGCAGGAACAGG
TTGGACGGTGTATCCGCCCCTTTCAGCCATTCAAGCTCATTCGGGGGGGGCCGTGGACAT
GGCTATATTTAGCCTCCACTTGGCCGGGGTCTCTTCCATCTTAGGGGCTATGAATTTTAT
CACCACTATATTTAATATGAGGGCCCCGGGTATGACAATGGATAGATTGCCACTATTTGT
GTGGTCTATCTTAATCACCGCCTTCTTATTG
>Pm1163JF419788
AACTATGTTGGGGGACGACCATCTTTATAATGTAATCGTGACTGCGCATGCCTTTGTTAT
GATCTTTTTCCTGGTGATGCCGGTGATGATAGGGGGGTTTGGGAATTGGTTGGTGCCGCT
ATATATCGGTGCACCAGATATGGCCTTCCCGCGACTAAATAACATTAGTTTCTGGCTCTT
GCCCCCCGCCCTAATTCTATTGTTGGGTTCCGCCTTTGTGGAACAGGGGGCAGGAACAGG
TTGGACGGTGTATCCGCCCCTTGCAGCCATTCAAGCTCATTCGGGGGGGGCCGTGGACAT
GGCTATATTTAGCCTCCACTTGGCCGGGGTCTCTTCCATCTTAGGGGCTATGAATTTTAT
CACCACTATATTTAATATGAGGGCCCCGGGTATGACAATGGATAGATTGCCACTATTTGT
GTGGTCTATCTTAATCACCGCCTTCTTATTG
>PmAT1AB219211
AACTATGTTGGGGGACGACCATCTTTATAATGTAATCGTGACTGCGCATGCCTTTGTTAT
GATCTTTTTCCTGGTGATGCCGGTGATGATAGGGGGGTTTGGGAATTGGTTGGTGCCGCT
ATATATCGGTGCACCAGATATGGCCTTCCCGCGACTAAATAACATTAGTTTCTGGCTCTT
GCCCCCCGCCCTAATTCTATTGTTGGGTTCCGCCTTTGTGGAACAGGGGGCAGGAACAGG
TTGGACGGTGTATCCGCCCCTTTCAGCCATTCAAGCTCATTCGGGGGGGGCCGTGGACAT
GGCTATATTTAGCCTCCACTTGGCCGGGGTCTCTTCCATCTTAGGGGCTATGAATTTTAT
CACCACTATATTTAATATGAGGGCCCCGGGTATGACAATGGATAGATTGCCACTATTTGT
GTGGTCTATCTTAATCACCGCCTTCTTATTG
>PmAT2AB219212
AACTATGTTGGGGGACGACCATCTTTATAATGTAATCGTGACTGCGCATGCCTTTGTTAT
GATCTTTTTCCTGGTGATGCCGGTGATGATAGGGGGGTTTGGGAATTGGTTGGTGCCGCT
ATATATCGGTGCACCAGATATGGCCTTCCCGCGACTAAATAACATTAGTTTCTGGCTCTT
GCCCCCCGCCCTAATTCTATTGTTGGGTTCCGCCTTTGTGGAACAGGGGGCAGGAACAGG
TTGGACGGTGTATCCGCCCCTTTCAGCCATTCAAGCTCATTCGGGGGGGGCCGTGGACAT
GGCTATATTTAGCCTCCACTTGGCCGGGGTCTCTTCCATCTTAGGGGCTATGAATTTTAT
CACCACTATATTTAATATGAGGGCCCCGGGTATGACAATGGATAGATTGCCACTATTTGT
GTGGTCTATCTTAATCACCGCCTTCTTATTG
>PmYS1AB219213
AACTATGTTGGGGGACGACCATCTTTATAATGTAATCGTGACTGCGCATGCCTTTGTTAT
GATCTTTTTCCTGGTGATGCCGGTGATGATAGGGGGGTTTGGGAATTGGTTGGTGCCGCT
ATATATCGGTGCACCAGATATGGCCTTCCCGCGACTAAATAACATTAGTTTCTGGCTCTT
GCCCCCCGCCCTAATTCTATTGTTGGGTTCCGCCTTTGTGGAACAGGGGGCAGGAACAGG
TTGGACGGTGTATCCGCCCCTTGCAGCCATTCAAGCTCATTCGGGGGGGGCCGTGGACAT
GGCTATATTTAGCCTCCACTTGGCCGGGGTCTCTTCCATCTTAGGGGCTATGAATTTTAT
CACCACTATATTTAATATGAGGGCCCCGGGTATGACAATGGATAGATTGCCACTATTTGT
GTGGTCTATCTTAATCACCGCCTTCTTATTG
>PmBA1AB219215
AACTATGTTGGGGGACGACCATCTTTATAATGTAATCGTGACTGCGCATGCCTTTGTTAT
GATCTTTTTCCTGGTGATGCCGGTGATGATAGGGGGGTTTGGGAATTGGTTGGTGCCGCT
ATATATCGGTGCACCAGATATGGCCTTCCCGCGACTAAATAACATTAGTTTCTGGCTCTT
GCCCCCCGCCCTAATTCTATTGTTGGGTTCCGCCTTTGTGGAACAGGGGGCAGGAACAGG
TTGGACGGTGTATCCGCCCCTTGCAGCCATTCAAGCTCATTCGGGGGGGGCCGTGGACAT
GGCTATATTTAGCCTCCACTTGGCCGGGGTCTCTTCCATCTTAGGGGCTATGAATTTTAT
CACCACTATATTTAATATGAGGGCCCCGGGTATGACAATGGATAGATTGCCACTATTTGT
GTGGTCTATCTTAATCACCGCCTTCTTATTG
>PmMil1AB219217
AACTATGTTGGGGGACGACCATCTTTATAATGTAATCGTGACTGCGCATGCCTTTGTTAT
GATCTTTTTCCTGGTGATGCCGGTGATGATAGGGGGGTTTGGGAATTGGTTGGTGCCGCT
ATATATCGGTGCACCAGATATGGCCTTCCCGCGACTAAATAACATTAGTTTCTGGCTCTT
GCCCCCCGCCCTAATTCTATTGTTGGGTTCCGCCTTTGTGGAACAGGGGGCAGGAACAGG
TTGGACGGTGTATCCGCCCCTTGCAGCCATTCAAGCTCATTCGGGGGGGGCCGTGGACAT
GGCTATATTTAGCCTCCACTTGGCCGGGGTCTCTTCCATCTTAGGGGCTATGAATTTTAT
CACCACTATATTTAATATGAGGGCCCCGGGTATGACAATGGATAGATTGCCACTATTTGT
GTGGTCTATCTTAATCACCGCCTTCTTATTG
>Ps1595KF499697
AACTATGTTGGGGGACGACCATCTTTATAATGTAATCGTGACTGCGCATGCCTTTGTTAT
GATCTTTTTCCTGGTGATGCCGGTGATGATAGGGGGGTTTGGGAATTGGTTGGTGCCGCT
ATATATCGGTGCACCAGATATGGCCTTCCCGCGACTAAATAACATTAGTTTCTGGCTCTT
GCCCCCCGCCCTAATTCTATTGTTGGGTTCCGCCTTTGTGGAACAGGGGGCAGGAACAGG
TTGGACGGTGTATCCGCCCCTTTCAGCCATTCAAGCTCATTCGGGGGGGGCCGTGGACAT
GGCTATATTTAGCCTCCACTTGGCCGGGGTCTCTTCCATCTTAGGGGCTATGAATTTTAT
CACCACTATATTTAATATGAGGGCCCCGGGTATGACAATGGATAGATTGCCACTATTTGT
GTGGTCTATCTTAATCACCGCCTTCTTATTG
>Ps15597KF499696
AACTATGTTGGGGGACGACCATCTTTATAATGTAATCGTGACTGCGCATGCCTTTGTTAT
GATCTTTTTCCTGGTGATGCCGGTGATGATAGGGGGGTTTGGGAATTGGTTGGTGCCGCT
ATATATCGGTGCACCAGATATGGCCTTCCCGCGACTAAATAACATTAGTTTCTGGCTCTT
GCCCCCCGCCCTAATTCTATTGTTGGGTTCCGCCTTTGTGGAACAGGGGGCAGGAACAGG
TTGGACGGTGTATCCGCCCCTTTCAGCCATTCAAGCTCATTCGGGGGGGGCCGTGGACAT
GGCTATATTTAGCCTCCACTTGGCCGGGGTCTCTTCCATCTTAGGGGCTATGAATTTTAT
CACCACTATATTTAATATGAGGGCCCCGGGTATGACAATGGATAGATTGCCACTATTTGT
GTGGTCTATCTTAATCACCGCCTTCTTATTG
>PsGYiHKF499720
AACTATGTTGGGGGACGACCATCTTTATAATGTAATCGTGACTGCGCATGCCTTTGTTAT
GATCTTTTTCCTGGTGATGCCGGTGATGATAGGGGGGTTTGGGAATTGGTTGGTGCCGCT
ATATATCGGTGCACCAGATATGGCCTTCCCGCGACTAAATAACATTAGTTTCTGGCTCTT
GCCCCCCGCCCTAATTCTATTGTTGGGTTCCGCCTTTGTGGAACAGGGGGCAGGAACAGG
TTGGACGGTGTATCCGCCCCTTTCAGCCATTCAAGCTCATTCGGGGGGGGCCGTGGACAT
GGCTATATTTAGCCTCCACTTGGCCGGGGTCTCTTCCATCTTAGGGGCTATGAATTTTAT
CACCACTATATTTAATATGAGGGCCCCGGGTATGACAATGGATAGATTGCCACTATTTGT
GTGGTCTATCTTAATCACCGCCTTCTTATTG
>Ps1635KF499735
AACTATGTTGGGGGACGACCATCTTTATAATGTAATCGTGACTGCGCATGCCTTTGTTAT
GATCTTTTTCCTGGTGATGCCGGTGATGATAGGGGGGTTTGGGAATTGGTTGGTGCCGCT
ATATATCGGTGCACCAGATATGGCCTTCCCGCGACTAAATAACATTAGTTTCTGGCTCTT
GCCCCCCGCCCTAATTCTATTGTTGGGTTCCGCCTTTGTGGAACAGGGGGCAGGAACAGG
TTGGACGGTGTATCCGCCCCTTTCAGCCATTCAAGCTCATTCGGGGGGGGCCGTGGACAT
GGCTATATTTAGCCTCCACTTGGCCGGGGTCTCTTCCATCTTAGGGGCTATGAATTTTAT
CACCACTATATTTAATATGAGGGCCCCGGGTATGACAATGGATAGATTGCCACTATTTGT
GTGGTCTATCTTAATCACCGCCTTCTTATTG
>PhSaill1AB219214
AACTATGTTGGGGGACGACCATCTTTATAATGTAATCGTGACTGCGCATGCTTTTGTTAT
GATCTTTTTCCTGGTGATGCCGGTGATGATAGGGGGGTTTGGGAATTGGTTGGTGCCGCT
ATATATCGGTGCACCAGATATGGCCTTCCCGCGACTAAATAACATTAGTTTCTGGCTCTT
GCCCCCCGCCCTAATTCTATTGTTGGGTTCCGCCTTTGTGGAACAGGGGGCAGGAACAGG
TTGGACGGTGTATCCGCCTCTTTCAGCCATTCAAGCTCATTCGGGGGGGGCCGTGGACAT
GGTTATATTTAGCCTCCACTTGGCCGGGGTCTCTTCCATCTTAGGGGCTATGAATTTTAT
CACCACTATATTTAATATGAGGGCCCCGGGTATGACAATGGATAGATTGCCACTCTTTGT
GTGGTCTATCTTAATCACCGCCTTCTTATTG
>PhPpM1AB219216
AACTATGTTGGGGGACGACCATCTTTATAATGTAATCGTGACTGCGCATGCTTTTGTTAT
GATCTTTTTCCTGGTGATGCCGGTGATGATAGGGGGGTTTGGGAATTGGTTGGTGCCGCT
ATATATCGGTGCACCAGATATGGCCTTCCCGCGACTAAATAACATTAGTTTCTGGCTCTT
GCCCCCCGCCCTAATTCTATTGTTGGGTTCCGCCTTTGTGGAACAGGGGGCAGGAACAGG
TTGGACGGTGTATCCGCCTCTTTCAGCCATTCAAGCTCATTCGGGGGGGGCCGTGGACAT
GGTTATATTTAGCCTCCACTTGGCCGGGGTCTCTTCCATCTTAGGGGCTATGAATTTTAT
CACCACTATATTTAATATGAGGGCCCCGGGTATGACAATGGATAGATTGCCACTCTTTGT
GTGGTCTATCTTAATCACCGCCTTCTTATTG
>321PhOkMi
AACTATGTTGGGGGACGACCATCTTTATAATGTAATCGTGACTGCGCATGCTTTTGTTAT
GATCTTTTTCCTGGTGATGCCGGTGATGATAGGGGGGTTTGGGAATTGGTTGGTGCCGCT
ATATATCGGTGCACCAGATATGGCCTTCCCGCGACTAAATAACATTAGTTTCTGGCTCTT
GCCCCCCGCCCTAATTCTATTGTTGGGTTCCGCCTTTGTGGAACAGGGGGCAGGAACAGG
TTGGACGGTGTATCCGCCTCTTTCAGCCATTCAAGCTCATTCGGGGGGGGCCGTGGACAT
GGTTATATTTAGCCTCCACTTGGCCGGGGTCTCTTCCATCTTAGGGGCTATGAATTTTAT
CACCACTATATTTAATATGAGGGCCCCGGGTATGACAATGGATAGATTGCCACTCTTTGT
GTGGTCTATCTTAATCACCGCCTTCTTATTG
