# Supplementary material for: Speciation among sympatric lineages in the genus Palythoa (Cnidaria: Anthozoa: Zoantharia) revealed by morphological comparison, phylogenetic analyses and investigation of spawning period
Source: PeerJ. 2018 Jul 4;6:e5132. doi: 10.7717/peerj.5132 (PMC6035721; doi:10.7717/peerj.5132)
Supplement: Supplemental Information 2 [file peerj-06-5132-s002.fas]

>PtMil1AB219218
CTCGGCAAAATCCCAATGGCCCACCAGGGCATATTGGAACACGGGCCTCGACTGTTACCA
AAAACATAGCCCTCGGCAATATGAAAATAGATGTATAGAGGGTGATGCCTGCCCAATGGT
TGTATCTAAAAGCGGTTGATAAAAGTCGACCTCGTAAGGACAATTGAATGGCCGCGGTAA
CACTGACCGTGATAATGTAGCGTAATCAATAGCCAATTAATTGTTGGCCAGTATGAATGG
CGCCACGAAGGCCCCACTGTCTTAAGGAAATTCCCAGTGAAATTGAATTCGTAGTGAAGA
TGCTACGTCCAATTTGTTAGACGAAAAGACCCCGTTGAGCTTTACTGGGGCACTTACACG
GCCCCGGCCTTCCCGTGTCCGGGAACCGGCCGAATTTAAATGGGTGGTTTAGACTATGTG
GCAGCCCCCCGCCGGGGCAGATGAAACCCCACTCCCCCATGTCAAAGGGGCTAACCCCCC
CTTGGGGGGGAGAGTGTAAGTAGGACAGTTTGGTTGGGGCGACCGCCTTTTAAAGAGTAA
CGAAGGTGCGCTTAAGGTGCGCAATTAATGACTGAAGCCTGACTGCGAGGGGGACACCCC
GAGCAGACACCCCTAAGCCCGCCCGAGGGCGGCGGTGGGGTGGGCCATAGTGACCCGTTA
ATTTAGAGTGGAATAGTTAACGATCAACGAATAAAAG
>PtL1EU333661
CTCGGCAAAATCCCAATGGCCCACCAGGGCATATTGGAACACGGGCCTCGACTGTTACCA
AAAACATAGCCCTCGGCAATATGAAAATAGATGTATAGAGGGTGATGCCTGCCCAATGGT
TGTATCTAAAAGCGGTTGATAAAAGTCGACCTCGTAAGGACAATTGAATGGCCGCGGTAA
CACTGACCGTGATAATGTAGCGTAATCAATAGCCAATTAATTGTTGGCCAGTATGAATGG
CGCCACGAAGGCCCCACTGTCTTAAGGAAATTCCCAGTGAAATTGAATTCGTAGTGAAGA
TGCTACGTCCAATTTGTTAGACGAAAAGACCCCGTTGAGCTTTACTGGGGCACTTACACG
GCCCCGGCCTTCCCGTGTCCGGGAACCGGCCGAATTTAAATGGGTGGTTTAGACTATGTG
GCAGCCCCCCGCCGGGGCAGATGAAACCCCACTCCCCCATGTCAAAGGGGCTAACCCCCC
CTTGGGGGGGAGAGTGTAAGTAGGACAGTTTGGTTGGGGCGACCGCCTTTTAAAGAGTAA
CGAAGGTGCGCTTAAGGTGCGCAATTAATGACTGAAGCCTGACTGCGAGGGGGACACCCC
GAGCAGACACCCCTAAGCCCGCCCGAGGGCGGCGGTGGGGTGGGCCATAGTGACCCGTTA
ATTTAGAGTGGAATAGTTAACGATCAACGAATAAAAG
>PtK2EU333654
CTCGGCAAAATCCCAATGGCCCACCAGGGCATATTGGAACACGGGCCTCGACTGTTACCA
AAAACATAGCCCTCGGCAATATGAAAATAGATGTATAGAGGGTGATGCCTGCCCAATGGT
TGTATCTAAAAGCGGTTGATAAAAGTCGACCTCGTAAGGACAATTGAATGGCCGCGGTAA
CACTGACCGTGATAATGTAGCGTAATCAATAGCCAATTAATTGTTGGCCAGTATGAATGG
CGCCACGAAGGCCCCACTGTCTTAAGGAAATTCCCAGTGAAATTGAATTCGTAGTGAAGA
TGCTACGTCCAATTTGTTAGACGAAAAGACCCCGTTGAGCTTTACTGGGGCACTTACACG
GCCCCGGCCTTCCCGTGTCCGGGAACCGGCCGAATTTAAATGGGTGGTTTAGACTATGTG
GCAGCCCCCCGCCGGGGCAGATGAAACCCCACTCCCCCATGTCAAAGGGGCTAACCCCCC
CTTGGGGGGGAGAGTGTAAGTAGGACAGTTTGGTTGGGGCGACCGCCTTTTAAAGAGTAA
CGAAGGTGCGCTTAAGGTGCGCAATTAATGACTGAAGCCTGACTGCGAGGGGGACACCCC
GAGCAGACACCCCTAAGCCCGCCCGAGGGCGGCGGTGGGGTGGGCCATAGTGACCCGTTA
ATTTAGAGTGGAATAGTTAACGATCAACGAATAAAAG
>PtL3EU333662
CTCGGCAAAATCCCAATGGCCCACCAGGGCATATTGGAACACGGGCCTCGACTGTTACCA
AAAACATAGCCCTCGGCAATATGAAAATAGATGTATAGAGGGTGATGCCTGCCCAATGGT
TGTATCTAAAAGCGGTTGATAAAAGTCGACCTCGTAAGGACAATTGAATGGCCGCGGTAA
CACTGACCGTGATAATGTAGCGTAATCAATAGCCAATTAATTGTTGGCCAGTATGAATGG
CGCCACGAAGGCCCCACTGTCTTAAGGAAATTCCCAGTGAAATTGAATTCGTAGTGAAGA
TGCTACGTCCAATTTGTTAGACGAAAAGACCCCGTTGAGCTTTACTGGGGCACTTACACG
GCCCCGGCCTTCCCGTGTCCGGGAACCGGCCGAATTTAAATGGGTGGTTTAGACTATGTG
GCAGCCCCCCGCCGGGGCAGATGAAACCCCACTCCCCCATGTCAAAGGGGCTAACCCCCC
CTTGGGGGGGAGAGTGTAAGTAGGACAGTTTGGTTGGGGCGACCGCCTTTTAAAGAGTAA
CGAAGGTGCGCTTAAGGTGCGCAATTAATGACTGAAGCCTGACTGCGAGGGGGACACCCC
GAGCAGACACCCCTAAGCCCGCCCGAGGGCGGCGGTGGGGTGGGCCATAGTGACCCGTTA
ATTTAGAGTGGAATAGTTAACGATCAACGAATAAAAG
>PtK7EU333657
CTCGGCAAAATCCCAATGGCCCACCAGGGCATATTGGAACACGGGCCTCGACTGTTACCA
AAAACATAGCCCTCGGCAATATGAAAATAGATGTATAGAGGGTGATGCCTGCCCAATGGT
TGTATCTAAAAGCGGTTGATAAAAGTCGACCTCGTAAGGACAATTGAATGGCCGCGGTAA
CACTGACCGTGATAATGTAGCGTAATCAATAGCCAATTAATTGTTGGCCAGTATGAATGG
CGCCACGAAGGCCCCACTGTCTTAAGGAAATTCCCAGTGAAATTGAATTCGTAGTGAAGA
TGCTACGTCCAATTTGTTAGACGAAAAGACCCCGTTGAGCTTTACTGGGGCACTTACACG
GCCCCGGCCTTCCCGTGTCCGGGAACCGGCCGAATTTAAATGGGTGGTTTAGACTATGTG
GCAGCCCCCCGCCGGGGCAGATGAAACCCCACTCCCCCATGTCAAAGGGGCTAACCCCCC
CTTGGGGGGGAGAGTGTAAGTAGGACAGTTTGGTTGGGGCGACCGCCTTTTAAAGAGTAA
CGAAGGTGCGCTTAAGGTGCGCAATTAATGACTGAAGCCTGACTGCGAGGGGGACACCCC
GAGCAGACACCCCTAAGCCCGCCCGAGGGCGGCGGTGGGGTGGGCCATAGTGACCCGTTA
ATTTAGAGTGGAATAGTTAACGATCAACGAATAAAAG
>4PtOkOd
CTCGGCAAAATCCCAATGGCCCACCAGGGCATATTGGAACACGGGCCTCGACTGTTACCA
AAAACATAGCCCTCGGCAATATGAAAATAGATGTATAGAGGGTGATGCCTGCCCAATGGT
TGTATCTAAAAGCGGTTGATAAAAGTCGACCTCGTAAGGACAATTGAATGGCCGCGGTAA
CACTGACCGTGATAATGTAGCGTAATCAATAGCCAATTAATTGTTGGCCAGTATGAATGG
CGCCACGAAGGCCCCACTGTCTTAAGGAAATTCCCAGTGAAATTGAATTCGTAGTGAAGA
TGCTACGTCCAATTTGTTAGACGAAAAGACCCCGTTGAGCTTTACTGGGGCACTTACACG
GCCCCGGCCTTCCCGTGTCCGGGAACCGGCCGAATTTAAATGGGTGGTTTAGACTATGTG
GCAGCCCCCCGCCGGGGCAGATGAAACCCCACTCCCCCATGTCAAAGGGGCTAACCCCCC
CTTGGGGGGGAGAGTGTAAGTAGGACAGTTTGGTTGGGGCGACCGCCTTTTAAAGAGTAA
CGAAGGTGCGCTTAAGGTGCGCAATTAATGACTGAAGCCTGACTGCGAGGGGGACACCCC
GAGCAGACACCCCTAAGCCCGCCCGAGGGCGGCGGTGGGGTGGGCCATAGTGACCCGTTA
ATTTAGAGTGGAATAGTTAACGATCAACGAATAAAAG
>37PtYoMa
CTCGGCAAAATCCCAATGGCCCACCAGGGCATATTGGAACACGGGCCTCGACTGTTACCA
AAAACATAGCCCTCGGCAATATGAAAATAGATGTATAGAGGGTGATGCCTGCCCAATGGT
TGTATCTAAAAGCGGTTGATAAAAGTCGACCTCGTAAGGACAATTGAATGGCCGCGGTAA
CACTGACCGTGATAATGTAGCGTAATCAATAGCCAATTAATTGTTGGCCAGTATGAATGG
CGCCACGAAGGCCCCACTGTCTTAAGGAAATTCCCAGTGAAATTGAATTCGTAGTGAAGA
TGCTACGTCCAATTTGTTAGACGAAAAGACCCCGTTGAGCTTTACTGGGGCACTTACACG
GCCCCGGCCTTCCCGTGTCCGGGAACCGGCCGAATTTAAATGGGTGGTTTAGACTATGTG
GCAGCCCCCCGCCGGGGCAGATGAAACCCCACTCCCCCATGTCAAAGGGGCTAACCCCCC
CTTGGGGGGGAGAGTGTAAGTAGGACAGTTTGGTTGGGGCGACCGCCTTTTAAAGAGTAA
CGAAGGTGCGCTTAAGGTGCGCAATTAATGACTGAAGCCTGACTGCGAGGGGGACACCCC
GAGCAGACACCCCTAAGCCCGCCCGAGGGCGGCGGTGGGGTGGGCCATAGTGACCCGTTA
ATTTAGAGTGGAATAGTTAACGATCAACGAATAAAAG
>39PtYoUk
CTCGGCAAAATCCCAATGGCCCACCAGGGCATATTGGAACACGGGCCTCGACTGTTACCA
AAAACATAGCCCTCGGCAATATGAAAATAGATGTATAGAGGGTGATGCCTGCCCAATGGT
TGTATCTAAAAGCGGTTGATAAAAGTCGACCTCGTAAGGACAATTGAATGGCCGCGGTAA
CACTGACCGTGATAATGTAGCGTAATCAATAGCCAATTAATTGTTGGCCAGTATGAATGG
CGCCACGAAGGCCCCACTGTCTTAAGGAAATTCCCAGTGAAATTGAATTCGTAGTGAAGA
TGCTACGTCCAATTTGTTAGACGAAAAGACCCCGTTGAGCTTTACTGGGGCACTTACACG
GCCCCGGCCTTCCCGTGTCCGGGAACCGGCCGAATTTAAATGGGTGGTTTAGACTATGTG
GCAGCCCCCCGCCGGGGCAGATGAAACCCCACTCCCCCATGTCAAAGGGGCTAACCCCCC
CTTGGGGGGGAGAGTGTAAGTAGGACAGTTTGGTTGGGGCGACCGCCTTTTAAAGAGTAA
CGAAGGTGCGCTTAAGGTGCGCAATTAATGACTGAAGCCTGACTGCGAGGGGGACACCCC
GAGCAGACACCCCTAAGCCCGCCCGAGGGCGGCGGTGGGGTGGGCCATAGTGACCCGTTA
ATTTAGAGTGGAATAGTTAACGATCAACGAATAAAAG
>63PtErYa
CTCGGCAAAATCCCAATGGCCCACCAGGGCATATTGGAACACGGGCCTCGACTGTTACCA
AAAACATAGCCCTCGGCAATATGAAAATAGATGTATAGAGGGTGATGCCTGCCCAATGGT
TGTATCTAAAAGCGGTTGATAAAAGTCGACCTCGTAAGGACAATTGAATGGCCGCGGTAA
CACTGACCGTGATAATGTAGCGTAATCAATAGCCAATTAATTGTTGGCCAGTATGAATGG
CGCCACGAAGGCCCCACTGTCTTAAGGAAATTCCCAGTGAAATTGAATTCGTAGTGAAGA
TGCTACGTCCAATTTGTTAGACGAAAAGACCCCGTTGAGCTTTACTGGGGCACTTACACG
GCCCCGGCCTTCCCGTGTCCGGGAACCGGCCGAATTTAAATGGGTGGTTTAGACTATGTG
GCAGCCCCCCGCCGGGGCAGATGAAACCCCACTCCCCCATGTCAAAGGGGCTAACCCCCC
CTTGGGGGGGAGAGTGTAAGTAGGACAGTTTGGTTGGGGCGACCGCCTTTTAAAGAGTAA
CGAAGGTGCGCTTAAGGTGCGCAATTAATGACTGAAGCCTGACTGCGAGGGGGACACCCC
GAGCAGACACCCCTAAGCCCGCCCGAGGGCGGCGGTGGGGTGGGCCATAGTGACCCGTTA
ATTTAGAGTGGAATAGTTAACGATCAACGAATAAAAG
>100PtToKa
CTCGGCAAAATCCCAATGGCCCACCAGGGCATATTGGAACACGGGCCTCGACTGTTACCA
AAAACATAGCCCTCGGCAATATGAAAATAGATGTATAGAGGGTGATGCCTGCCCAATGGT
TGTATCTAAAAGCGGTTGATAAAAGTCGACCTCGTAAGGACAATTGAATGGCCGCGGTAA
CACTGACCGTGATAATGTAGCGTAATCAATAGCCAATTAATTGTTGGCCAGTATGAATGG
CGCCACGAAGGCCCCACTGTCTTAAGGAAATTCCCAGTGAAATTGAATTCGTAGTGAAGA
TGCTACGTCCAATTTGTTAGACGAAAAGACCCCGTTGAGCTTTACTGGGGCACTTACACG
GCCCCGGCCTTCCCGTGTCCGGGAACCGGCCGAATTTAAATGGGTGGTTTAGACTATGTG
GCAGCCCCCCGCCGGGGCAGATGAAACCCCACTCCCCCATGTCAAAGGGGCTAACCCCCC
CTTGGGGGGGAGAGTGTAAGTAGGACAGTTTGGTTGGGGCGACCGCCTTTTAAAGAGTAA
CGAAGGTGCGCTTAAGGTGCGCAATTAATGACTGAAGCCTGACTGCGAGGGGGACACCCC
GAGCAGACACCCCTAAGCCCGCCCGAGGGCGGCGGTGGGGTGGGCCATAGTGACCCGTTA
ATTTAGAGTGGAATAGTTAACGATCAACGAATAAAAG
>358PtOkAk
CTCGGCAAAATCCCAATGGCCCACCAGGGCATATTGGAACACGGGCCTCGACTGTTACCA
AAAACATAGCCCTCGGCAATATGAAAATAGATGTATAGAGGGTGATGCCTGCCCAATGGT
TGTATCTAAAAGCGGTTGATAAAAGTCGACCTCGTAAGGACAATTGAATGGCCGCGGTAA
CACTGACCGTGATAATGTAGCGTAATCAATAGCCAATTAATTGTTGGCCAGTATGAATGG
CGCCACGAAGGCCCCACTGTCTTAAGGAAATTCCCAGTGAAATTGAATTCGTAGTGAAGA
TGCTACGTCCAATTTGTTAGACGAAAAGACCCCGTTGAGCTTTACTGGGGCACTTACACG
GCCCCGGCCTTCCCGTGTCCGGGAACCGGCCGAATTTAAATGGGTGGTTTAGACTATGTG
GCAGCCCCCCGCCGGGGCAGATGAAACCCCACTCCCCCATGTCAAAGGGGCTAACCCCCC
CTTGGGGGGGAGAGTGTAAGTAGGACAGTTTGGTTGGGGCGACCGCCTTTTAAAGAGTAA
CGAAGGTGCGCTTAAGGTGCGCAATTAATGACTGAAGCCTGACTGCGAGGGGGACACCCC
GAGCAGACACCCCTAAGCCCGCCCGAGGGCGGCGGTGGGGTGGGCCATAGTGACCCGTTA
ATTTAGAGTGGAATAGTTAACGATCAACGAATAAAAG
>371PtOkZa
CTCGGCAAAATCCCAATGGCCCACCAGGGCATATTGGAACACGGGCCTCGACTGTTACCA
AAAACATAGCCCTCGGCAATATGAAAATAGATGTATAGAGGGTGATGCCTGCCCAATGGT
TGTATCTAAAAGCGGTTGATAAAAGTCGACCTCGTAAGGACAATTGAATGGCCGCGGTAA
CACTGACCGTGATAATGTAGCGTAATCAATAGCCAATTAATTGTTGGCCAGTATGAATGG
CGCCACGAAGGCCCCACTGTCTTAAGGAAATTCCCAGTGAAATTGAATTCGTAGTGAAGA
TGCTACGTCCAATTTGTTAGACGAAAAGACCCCGTTGAGCTTTACTGGGGCACTTACACG
GCCCCGGCCTTCCCGTGTCCGGGAACCGGCCGAATTTAAATGGGTGGTTTAGACTATGTG
GCAGCCCCCCGCCGGGGCAGATGAAACCCCACTCCCCCATGTCAAAGGGGCTAACCCCCC
CTTGGGGGGGAGAGTGTAAGTAGGACAGTTTGGTTGGGGCGACCGCCTTTTAAAGAGTAA
CGAAGGTGCGCTTAAGGTGCGCAATTAATGACTGAAGCCTGACTGCGAGGGGGACACCCC
GAGCAGACACCCCTAAGCCCGCCCGAGGGCGGCGGTGGGGTGGGCCATAGTGACCCGTTA
ATTTAGAGTGGAATAGTTAACGATCAACGAATAAAAG
>3PyOkOd
CTCGGCAAAATCCCAATGGCCCACCAGGGCATATTGGAACACGGGCCTCGACTGTTACCA
AAAACATAGCCCTCGGCAATATGAAAATAGATGTATAGAGGGTGATGCCTGCCCAATGGT
TGTATCTAAAAGCGGTTGATAAAAGTCGACCTCGTAAGGACAATTGAATGGCCGCGGTAA
CACTGACCGTGATAATGTAGCGTAATCAATAGCCAATTAATTGTTGGCCAGTATGAATGG
CGCCACGAAGGCCCCACTGTCTTAAGGAAATTCCCAGTGAAATTGAATTCGTAGTGAAGA
TGCTACGTCCAATTTGTTAGACGAAAAGACCCCGTTGAGCTTTACTGGGGCACTTACACG
GCCCCGGCCTTCCCGTGTCCGGGAACCGGCCGAATTTAAATGGGTGGTTTAGACTATGTG
GCAGCCCCCCGCCGGGGCAGATGAAACCCCACTCCCCCATGTCAAAGGGGCTAACCCCCC
CTTGGGGGGGAGAGTGTAAGTAGGACAGTTTGGTTGGGGCGACCGCCTTTTAAAGAGTAA
CGAAGGTGCGCTTAAGGTGCGCAATTAATGACTGAAGCCTGACTGCGAGGGGGACACCCC
GAGCAGACACCCCTAAGCCCGCCCGAGGGCGGCGGTGGGGTGGGCCATAGTGACCCGTTA
ATTTAGAGTGGAATAGTTAACGATCAACGAATAAAAG
>14PyOkOd
CTCGGCAAAATCCCAATGGCCCACCAGGGCATATTGGAACACGGGCCTCGACTGTTACCA
AAAACATAGCCCTCGGCAATATGAAAATAGATGTATAGAGGGTGATGCCTGCCCAATGGT
TGTATCTAAAAGCGGTTGATAAAAGTCGACCTCGTAAGGACAATTGAATGGCCGCGGTAA
CACTGACCGTGATAATGTAGCGTAATCAATAGCCAATTAATTGTTGGCCAGTATGAATGG
CGCCACGAAGGCCCCACTGTCTTAAGGAAATTCCCAGTGAAATTGAATTCGTAGTGAAGA
TGCTACGTCCAATTTGTTAGACGAAAAGACCCCGTTGAGCTTTACTGGGGCACTTACACG
GCCCCGGCCTTCCCGTGTCCGGGAACCGGCCGAATTTAAATGGGTGGTTTAGACTATGTG
GCAGCCCCCCGCCGGGGCAGATGAAACCCCACTCCCCCATGTCAAAGGGGCTAACCCCCC
CTTGGGGGGGAGAGTGTAAGTAGGACAGTTTGGTTGGGGCGACCGCCTTTTAAAGAGTAA
CGAAGGTGCGCTTAAGGTGCGCAATTAATGACTGAAGCCTGACTGCGAGGGGGACACCCC
GAGCAGACACCCCTAAGCCCGCCCGAGGGCGGCGGTGGGGTGGGCCATAGTGACCCGTTA
ATTTAGAGTGGAATAGTTAACGATCAACGAATAAAAG
>15PyOkOd
CTCGGCAAAATCCCAATGGCCCACCAGGGCATATTGGAACACGGGCCTCGACTGTTACCA
AAAACATAGCCCTCGGCAATATGAAAATAGATGTATAGAGGGTGATGCCTGCCCAATGGT
TGTATCTAAAAGCGGTTGATAAAAGTCGACCTCGTAAGGACAATTGAATGGCCGCGGTAA
CACTGACCGTGATAATGTAGCGTAATCAATAGCCAATTAATTGTTGGCCAGTATGAATGG
CGCCACGAAGGCCCCACTGTCTTAAGGAAATTCCCAGTGAAATTGAATTCGTAGTGAAGA
TGCTACGTCCAATTTGTTAGACGAAAAGACCCCGTTGAGCTTTACTGGGGCACTTACACG
GCCCCGGCCTTCCCGTGTCCGGGAACCGGCCGAATTTAAATGGGTGGTTTAGACTATGTG
GCAGCCCCCCGCCGGGGCAGATGAAACCCCACTCCCCCATGTCAAAGGGGCTAACCCCCC
CTTGGGGGGGAGAGTGTAAGTAGGACAGTTTGGTTGGGGCGACCGCCTTTTAAAGAGTAA
CGAAGGTGCGCTTAAGGTGCGCAATTAATGACTGAAGCCTGACTGCGAGGGGGACACCCC
GAGCAGACACCCCTAAGCCCGCCCGAGGGCGGCGGTGGGGTGGGCCATAGTGACCCGTTA
ATTTAGAGTGGAATAGTTAACGATCAACGAATAAAAG
>16PyOkOd
CTCGGCAAAATCCCAATGGCCCACCAGGGCATATTGGAACACGGGCCTCGACTGTTACCA
AAAACATAGCCCTCGGCAATATGAAAATAGATGTATAGAGGGTGATGCCTGCCCAATGGT
TGTATCTAAAAGCGGTTGATAAAAGTCGACCTCGTAAGGACAATTGAATGGCCGCGGTAA
CACTGACCGTGATAATGTAGCGTAATCAATAGCCAATTAATTGTTGGCCAGTATGAATGG
CGCCACGAAGGCCCCACTGTCTTAAGGAAATTCCCAGTGAAATTGAATTCGTAGTGAAGA
TGCTACGTCCAATTTGTTAGACGAAAAGACCCCGTTGAGCTTTACTGGGGCACTTACACG
GCCCCGGCCTTCCCGTGTCCGGGAACCGGCCGAATTTAAATGGGTGGTTTAGACTATGTG
GCAGCCCCCCGCCGGGGCAGATGAAACCCCACTCCCCCATGTCAAAGGGGCTAACCCCCC
CTTGGGGGGGAGAGTGTAAGTAGGACAGTTTGGTTGGGGCGACCGCCTTTTAAAGAGTAA
CGAAGGTGCGCTTAAGGTGCGCAATTAATGACTGAAGCCTGACTGCGAGGGGGACACCCC
GAGCAGACACCCCTAAGCCCGCCCGAGGGCGGCGGTGGGGTGGGCCATAGTGACCCGTTA
ATTTAGAGTGGAATAGTTAACGATCAACGAATAAAAG
>43PyYoUk
CTCGGCAAAATCCCAATGGCCCACCAGGGCATATTGGAACACGGGCCTCGACTGTTACCA
AAAACATAGCCCTCGGCAATATGAAAATAGATGTATAGAGGGTGATGCCTGCCCAATGGT
TGTATCTAAAAGCGGTTGATAAAAGTCGACCTCGTAAGGACAATTGAATGGCCGCGGTAA
CACTGACCGTGATAATGTAGCGTAATCAATAGCCAATTAATTGTTGGCCAGTATGAATGG
CGCCACGAAGGCCCCACTGTCTTAAGGAAATTCCCAGTGAAATTGAATTCGTAGTGAAGA
TGCTACGTCCAATTTGTTAGACGAAAAGACCCCGTTGAGCTTTACTGGGGCACTTACACG
GCCCCGGCCTTCCCGTGTCCGGGAACCGGCCGAATTTAAATGGGTGGTTTAGACTATGTG
GCAGCCCCCCGCCGGGGCAGATGAAACCCCACTCCCCCATGTCAAAGGGGCTAACCCCCC
CTTGGGGGGGAGAGTGTAAGTAGGACAGTTTGGTTGGGGCGACCGCCTTTTAAAGAGTAA
CGAAGGTGCGCTTAAGGTGCGCAATTAATGACTGAAGCCTGACTGCGAGGGGGACACCCC
GAGCAGACACCCCTAAGCCCGCCCGAGGGCGGCGGTGGGGTGGGCCATAGTGACCCGTTA
ATTTAGAGTGGAATAGTTAACGATCAACGAATAAAAG
>44PyYoUk
CTCGGCAAAATCCCAATGGCCCACCAGGGCATATTGGAACACGGGCCTCGACTGTTACCA
AAAACATAGCCCTCGGCAATATGAAAATAGATGTATAGAGGGTGATGCCTGCCCAATGGT
TGTATCTAAAAGCGGTTGATAAAAGTCGACCTCGTAAGGACAATTGAATGGCCGCGGTAA
CACTGACCGTGATAATGTAGCGTAATCAATAGCCAATTAATTGTTGGCCAGTATGAATGG
CGCCACGAAGGCCCCACTGTCTTAAGGAAATTCCCAGTGAAATTGAATTCGTAGTGAAGA
TGCTACGTCCAATTTGTTAGACGAAAAGACCCCGTTGAGCTTTACTGGGGCACTTACACG
GCCCCGGCCTTCCCGTGTCCGGGAACCGGCCGAATTTAAATGGGTGGTTTAGACTATGTG
GCAGCCCCCCGCCGGGGCAGATGAAACCCCACTCCCCCATGTCAAAGGGGCTAACCCCCC
CTTGGGGGGGAGAGTGTAAGTAGGACAGTTTGGTTGGGGCGACCGCCTTTTAAAGAGTAA
CGAAGGTGCGCTTAAGGTGCGCAATTAATGACTGAAGCCTGACTGCGAGGGGGACACCCC
GAGCAGACACCCCTAAGCCCGCCCGAGGGCGGCGGTGGGGTGGGCCATAGTGACCCGTTA
ATTTAGAGTGGAATAGTTAACGATCAACGAATAAAAG
>51PyYoUk
CTCGGCAAAATCCCAATGGCCCACCAGGGCATATTGGAACACGGGCCTCGACTGTTACCA
AAAACATAGCCCTCGGCAATATGAAAATAGATGTATAGAGGGTGATGCCTGCCCAATGGT
TGTATCTAAAAGCGGTTGATAAAAGTCGACCTCGTAAGGACAATTGAATGGCCGCGGTAA
CACTGACCGTGATAATGTAGCGTAATCAATAGCCAATTAATTGTTGGCCAGTATGAATGG
CGCCACGAAGGCCCCACTGTCTTAAGGAAATTCCCAGTGAAATTGAATTCGTAGTGAAGA
TGCTACGTCCAATTTGTTAGACGAAAAGACCCCGTTGAGCTTTACTGGGGCACTTACACG
GCCCCGGCCTTCCCGTGTCCGGGAACCGGCCGAATTTAAATGGGTGGTTTAGACTATGTG
GCAGCCCCCCGCCGGGGCAGATGAAACCCCACTCCCCCATGTCAAAGGGGCTAACCCCCC
CTTGGGGGGGAGAGTGTAAGTAGGACAGTTTGGTTGGGGCGACCGCCTTTTAAAGAGTAA
CGAAGGTGCGCTTAAGGTGCGCAATTAATGACTGAAGCCTGACTGCGAGGGGGACACCCC
GAGCAGACACCCCTAAGCCCGCCCGAGGGCGGCGGTGGGGTGGGCCATAGTGACCCGTTA
ATTTAGAGTGGAATAGTTAACGATCAACGAATAAAAG
>53PyYoUk
CTCGGCAAAATCCCAATGGCCCACCAGGGCATATTGGAACACGGGCCTCGACTGTTACCA
AAAACATAGCCCTCGGCAATATGAAAATAGATGTATAGAGGGTGATGCCTGCCCAATGGT
TGTATCTAAAAGCGGTTGATAAAAGTCGACCTCGTAAGGACAATTGAATGGCCGCGGTAA
CACTGACCGTGATAATGTAGCGTAATCAATAGCCAATTAATTGTTGGCCAGTATGAATGG
CGCCACGAAGGCCCCACTGTCTTAAGGAAATTCCCAGTGAAATTGAATTCGTAGTGAAGA
TGCTACGTCCAATTTGTTAGACGAAAAGACCCCGTTGAGCTTTACTGGGGCACTTACACG
GCCCCGGCCTTCCCGTGTCCGGGAACCGGCCGAATTTAAATGGGTGGTTTAGACTATGTG
GCAGCCCCCCGCCGGGGCAGATGAAACCCCACTCCCCCATGTCAAAGGGGCTAACCCCCC
CTTGGGGGGGAGAGTGTAAGTAGGACAGTTTGGTTGGGGCGACCGCCTTTTAAAGAGTAA
CGAAGGTGCGCTTAAGGTGCGCAATTAATGACTGAAGCCTGACTGCGAGGGGGACACCCC
GAGCAGACACCCCTAAGCCCGCCCGAGGGCGGCGGTGGGGTGGGCCATAGTGACCCGTTA
ATTTAGAGTGGAATAGTTAACGATCAACGAATAAAAG
>81PyErYa
CTCGGCAAAATCCCAATGGCCCACCAGGGCATATTGGAACACGGGCCTCGACTGTTACCA
AAAACATAGCCCTCGGCAATATGAAAATAGATGTATAGAGGGTGATGCCTGCCCAATGGT
TGTATCTAAAAGCGGTTGATAAAAGTCGACCTCGTAAGGACAATTGAATGGCCGCGGTAA
CACTGACCGTGATAATGTAGCGTAATCAATAGCCAATTAATTGTTGGCCAGTATGAATGG
CGCCACGAAGGCCCCACTGTCTTAAGGAAATTCCCAGTGAAATTGAATTCGTAGTGAAGA
TGCTACGTCCAATTTGTTAGACGAAAAGACCCCGTTGAGCTTTACTGGGGCACTTACACG
GCCCCGGCCTTCCCGTGTCCGGGAACCGGCCGAATTTAAATGGGTGGTTTAGACTATGTG
GCAGCCCCCCGCCGGGGCAGATGAAACCCCACTCCCCCATGTCAAAGGGGCTAACCCCCC
CTTGGGGGGGAGAGTGTAAGTAGGACAGTTTGGTTGGGGCGACCGCCTTTTAAAGAGTAA
CGAAGGTGCGCTTAAGGTGCGCAATTAATGACTGAAGCCTGACTGCGAGGGGGACACCCC
GAGCAGACACCCCTAAGCCCGCCCGAGGGCGGCGGTGGGGTGGGCCATAGTGACCCGTTA
ATTTAGAGTGGAATAGTTAACGATCAACGAATAAAAG
>83PyErYa
CTCGGCAAAATCCCAATGGCCCACCAGGGCATATTGGAACACGGGCCTCGACTGTTACCA
AAAACATAGCCCTCGGCAATATGAAAATAGATGTATAGAGGGTGATGCCTGCCCAATGGT
TGTATCTAAAAGCGGTTGATAAAAGTCGACCTCGTAAGGACAATTGAATGGCCGCGGTAA
CACTGACCGTGATAATGTAGCGTAATCAATAGCCAATTAATTGTTGGCCAGTATGAATGG
CGCCACGAAGGCCCCACTGTCTTAAGGAAATTCCCAGTGAAATTGAATTCGTAGTGAAGA
TGCTACGTCCAATTTGTTAGACGAAAAGACCCCGTTGAGCTTTACTGGGGCACTTACACG
GCCCCGGCCTTCCCGTGTCCGGGAACCGGCCGAATTTAAATGGGTGGTTTAGACTATGTG
GCAGCCCCCCGCCGGGGCAGATGAAACCCCACTCCCCCATGTCAAAGGGGCTAACCCCCC
CTTGGGGGGGAGAGTGTAAGTAGGACAGTTTGGTTGGGGCGACCGCCTTTTAAAGAGTAA
CGAAGGTGCGCTTAAGGTGCGCAATTAATGACTGAAGCCTGACTGCGAGGGGGACACCCC
GAGCAGACACCCCTAAGCCCGCCCGAGGGCGGCGGTGGGGTGGGCCATAGTGACCCGTTA
ATTTAGAGTGGAATAGTTAACGATCAACGAATAAAAG
>85PyErYa
CTCGGCAAAATCCCAATGGCCCACCAGGGCATATTGGAACACGGGCCTCGACTGTTACCA
AAAACATAGCCCTCGGCAATATGAAAATAGATGTATAGAGGGTGATGCCTGCCCAATGGT
TGTATCTAAAAGCGGTTGATAAAAGTCGACCTCGTAAGGACAATTGAATGGCCGCGGTAA
CACTGACCGTGATAATGTAGCGTAATCAATAGCCAATTAATTGTTGGCCAGTATGAATGG
CGCCACGAAGGCCCCACTGTCTTAAGGAAATTCCCAGTGAAATTGAATTCGTAGTGAAGA
TGCTACGTCCAATTTGTTAGACGAAAAGACCCCGTTGAGCTTTACTGGGGCACTTACACG
GCCCCGGCCTTCCCGTGTCCGGGAACCGGCCGAATTTAAATGGGTGGTTTAGACTATGTG
GCAGCCCCCCGCCGGGGCAGATGAAACCCCACTCCCCCATGTCAAAGGGGCTAACCCCCC
CTTGGGGGGGAGAGTGTAAGTAGGACAGTTTGGTTGGGGCGACCGCCTTTTAAAGAGTAA
CGAAGGTGCGCTTAAGGTGCGCAATTAATGACTGAAGCCTGACTGCGAGGGGGACACCCC
GAGCAGACACCCCTAAGCCCGCCCGAGGGCGGCGGTGGGGTGGGCCATAGTGACCCGTTA
ATTTAGAGTGGAATAGTTAACGATCAACGAATAAAAG
>87PyErYa
CTCGGCAAAATCCCAATGGCCCACCAGGGCATATTGGAACACGGGCCTCGACTGTTACCA
AAAACATAGCCCTCGGCAATATGAAAATAGATGTATAGAGGGTGATGCCTGCCCAATGGT
TGTATCTAAAAGCGGTTGATAAAAGTCGACCTCGTAAGGACAATTGAATGGCCGCGGTAA
CACTGACCGTGATAATGTAGCGTAATCAATAGCCAATTAATTGTTGGCCAGTATGAATGG
CGCCACGAAGGCCCCACTGTCTTAAGGAAATTCCCAGTGAAATTGAATTCGTAGTGAAGA
TGCTACGTCCAATTTGTTAGACGAAAAGACCCCGTTGAGCTTTACTGGGGCACTTACACG
GCCCCGGCCTTCCCGTGTCCGGGAACCGGCCGAATTTAAATGGGTGGTTTAGACTATGTG
GCAGCCCCCCGCCGGGGCAGATGAAACCCCACTCCCCCATGTCAAAGGGGCTAACCCCCC
CTTGGGGGGGAGAGTGTAAGTAGGACAGTTTGGTTGGGGCGACCGCCTTTTAAAGAGTAA
CGAAGGTGCGCTTAAGGTGCGCAATTAATGACTGAAGCCTGACTGCGAGGGGGACACCCC
GAGCAGACACCCCTAAGCCCGCCCGAGGGCGGCGGTGGGGTGGGCCATAGTGACCCGTTA
ATTTAGAGTGGAATAGTTAACGATCAACGAATAAAAG
>105PyToKa
CTCGGCAAAATCCCAATGGCCCACCAGGGCATATTGGAACACGGGCCTCGACTGTTACCA
AAAACATAGCCCTCGGCAATATGAAAATAGATGTATAGAGGGTGATGCCTGCCCAATGGT
TGTATCTAAAAGCGGTTGATAAAAGTCGACCTCGTAAGGACAATTGAATGGCCGCGGTAA
CACTGACCGTGATAATGTAGCGTAATCAATAGCCAATTAATTGTTGGCCAGTATGAATGG
CGCCACGAAGGCCCCACTGTCTTAAGGAAATTCCCAGTGAAATTGAATTCGTAGTGAAGA
TGCTACGTCCAATTTGTTAGACGAAAAGACCCCGTTGAGCTTTACTGGGGCACTTACACG
GCCCCGGCCTTCCCGTGTCCGGGAACCGGCCGAATTTAAATGGGTGGTTTAGACTATGTG
GCAGCCCCCCGCCGGGGCAGATGAAACCCCACTCCCCCATGTCAAAGGGGCTAACCCCCC
CTTGGGGGGGAGAGTGTAAGTAGGACAGTTTGGTTGGGGCGACCGCCTTTTAAAGAGTAA
CGAAGGTGCGCTTAAGGTGCGCAATTAATGACTGAAGCCTGACTGCGAGGGGGACACCCC
GAGCAGACACCCCTAAGCCCGCCCGAGGGCGGCGGTGGGGTGGGCCATAGTGACCCGTTA
ATTTAGAGTGGAATAGTTAACGATCAACGAATAAAAG
>107PyToKa
CTCGGCAAAATCCCAATGGCCCACCAGGGCATATTGGAACACGGGCCTCGACTGTTACCA
AAAACATAGCCCTCGGCAATATGAAAATAGATGTATAGAGGGTGATGCCTGCCCAATGGT
TGTATCTAAAAGCGGTTGATAAAAGTCGACCTCGTAAGGACAATTGAATGGCCGCGGTAA
CACTGACCGTGATAATGTAGCGTAATCAATAGCCAATTAATTGTTGGCCAGTATGAATGG
CGCCACGAAGGCCCCACTGTCTTAAGGAAATTCCCAGTGAAATTGAATTCGTAGTGAAGA
TGCTACGTCCAATTTGTTAGACGAAAAGACCCCGTTGAGCTTTACTGGGGCACTTACACG
GCCCCGGCCTTCCCGTGTCCGGGAACCGGCCGAATTTAAATGGGTGGTTTAGACTATGTG
GCAGCCCCCCGCCGGGGCAGATGAAACCCCACTCCCCCATGTCAAAGGGGCTAACCCCCC
CTTGGGGGGGAGAGTGTAAGTAGGACAGTTTGGTTGGGGCGACCGCCTTTTAAAGAGTAA
CGAAGGTGCGCTTAAGGTGCGCAATTAATGACTGAAGCCTGACTGCGAGGGGGACACCCC
GAGCAGACACCCCTAAGCCCGCCCGAGGGCGGCGGTGGGGTGGGCCATAGTGACCCGTTA
ATTTAGAGTGGAATAGTTAACGATCAACGAATAAAAG
>109PyToKa
CTCGGCAAAATCCCAATGGCCCACCAGGGCATATTGGAACACGGGCCTCGACTGTTACCA
AAAACATAGCCCTCGGCAATATGAAAATAGATGTATAGAGGGTGATGCCTGCCCAATGGT
TGTATCTAAAAGCGGTTGATAAAAGTCGACCTCGTAAGGACAATTGAATGGCCGCGGTAA
CACTGACCGTGATAATGTAGCGTAATCAATAGCCAMTTAATTGTTGGCCAGTATGAATGG
CGCCACGAAGGCCCCACTGTCTTAAGGAAATTCCCAGTGAAATTGAATTCGTAGTGAAGA
TGCTACGTCCAATTTGTTAGACGAAAAGACCCCGTTGAGCTTTACTGGGGCACTTACACG
GCCCCGGCCTTCCCGTGTCCGGGAACCGGCCGAATTTAAATGGGTGGTTTAGACTATGTG
GCAGCCCCCCGCCGGGGCAGATGAAACCCCACTCCCCCATGTCAAAGGGGCTAACCCCCC
CTTGGGGGGGAGAGTGTAAGTAGGACAGTTTGGTTGGGGCGACCGCCTTTTAAAGAGTAA
CGAAGGTGCGCTTAAGGTGCGCAATTAATGACTGAAGCCTGACTGCGAGGGGGACACCCC
GAGCAGACACCCCTAAGCCCGCCCGAGGGCGGCGGTGGGGTGGGCCATAGTGACCCGTTA
ATTTAGAGTGGAATAGTTAACGATCAACGAATAAAAG
>359PyOkAk
CTCGGCAAAATCCCAATGGCCCACCAGGGCATATTGGAACACGGGCCTCGACTGTTACCA
AAAACATAGCCCTCGGCAATATGAAAATAGATGTATAGAGGGTGATGCCTGCCCAATGGT
TGTATCTAAAAGCGGTTGATAAAAGTCGACCTCGTAAGGACAATTGAATGGCCGCGGTAA
CACTGACCGTGATAATGTAGCGTAATCAATAGCCAATTAATTGTTGGCCAGTATGAATGG
CGCCACGAAGGCCCCACTGTCTTAAGGAAATTCCCAGTGAAATTGAATTCGTAGTGAAGA
TGCTACGTCCAATTTGTTAGACGAAAAGACCCCGTTGAGCTTTACTGGGGCACTTACACG
GCCCCGGCCTTCCCGTGTCCGGGAACCGGCCGAATTTAAATGGGTGGTTTAGACTATGTG
GCAGCCCCCCGCCGGGGCAGATGAAACCCCACTCCCCCATGTCAAAGGGGCTAACCCCCC
CTTGGGGGGGAGAGTGTAAGTAGGACAGTTTGGTTGGGGCGACCGCCTTTTAAAGAGTAA
CGAAGGTGCGCTTAAGGTGCGCAATTAATGACTGAAGCCTGACTGCGAGGGGGACACCCC
GAGCAGACACCCCTAAGCCCGCCCGAGGGCGGCGGTGGGGTGGGCCATAGTGACCCGTTA
ATTTAGAGTGGAATAGTTAACGATCAACGAATAAAAG
>PyYoS1AB219219
CTCGGCAAAATCCCAATGGCCCACCAGGGCATATTGGAACACGGGCCTCGACTGTTACCA
AAAACATAGCCCTCGGCAATATGAAAATAGATGTATAGAGGGTGATGCCTGCCCAATGGT
TGTATCTAAAAGCGGTTGATAAAAGTCGACCTCGTAAGGACAATTGAATGGCCGCGGTAA
CACTGACCGTGATAATGTAGCGTAATCAATAGCCAATTAATTGTTGGCCAGTATGAATGG
CGCCACGAAGGCCCCACTGTCTTAAGGAAATTCCCAGTGAAATTGAATTCGTAGTGAAGA
TGCTACGTCCAATTTGTTAGACGAAAAGACCCCGTTGAGCTTTACTGGGGCACTTACACG
GCCCCGGCCTTCCCGTGTCCGGGAACCGGCCGAATTTAAATGGGTGGTTTAGACTATGTG
GCAGCCCCCCGCCGGGGCAGATGAAACCCCACTCCCCCATGTCAAAGGGGCTAACCCCCC
CTTGGGGGGGAGAGTGTAAGTAGGACAGTTTGGTTGGGGCGACCGCCTTTTAAAGAGTAA
CGAAGGTGCGCTTAAGGTGCGCAATTAATGACTGAAGCCTGACTGCGAGGGGGACACCCC
GAGCAGACACCCCTAAGCCCGCCCGAGGGCGGCGGTGGGGTGGGCCATAGTGACCCGTTA
ATTTAGAGTGGAATAGTTAACGATCAACGAATAAAAG
>155PamErYa
CTCGGCAAAATCCCAATGGCCCACCAGGGCATATTGGAACACGGGCCTCGACTGTTACCA
AAAACATAGCCCTCGGCAATATGAAAATAGATGTATAGAGGGTGATGCCTGCCCAATGGT
TGTATCTAAAAGCGGTTGATAAAAGTCGACCTCGTAAGGACAATTGAATGGCCGCGGTAA
CACTGACCGTGATAATGTAGCGTAATCAATAGCCAATTAATTGTTGGCCAGTATGAATGG
CGCCACGAAGGCCCCACTGTCTTAAGGAAATTCCCAGTGAAATTGAATTCGTAGTGAAGA
TGCTACGTCCAATTTGTTAGACGAAAAGACCCCGTTGAGCTTTACTGGGGCACTTACACG
GCCCCGGCCTTCCCGTGTCCGGGAACCGGCCGAATTTAAATGGGTGGTTTAGACTATGTG
GCAGCCCCCCGCCGGGGCAGATGAAACCCCACTCCCCCATGTCAAAGGGGCTAACCCCCT
CTTGGGGGGGAGAGTGTAAGTAGGACAGTTTGGTTGGGGCGACCGCCTTTTAAAGAGTAA
CGAAGGTGCGCTTAAGGTGCGCAATTAATGACTGAAGCCTGACTGCGAGGGGGACACCCC
GAGCAGACACCCCTAAGCCCGCCCGAGGGCGGCGGTGGGGTGGGCCATAGTGACCCGTTA
ATTTAGAGTGGAATAGTTAACGATCAACGAATAAAAG
>229PamErYa
CTCGGCAAAATCCCAATGGCCCACCAGGGCATATTGGAACACGGGCCTCGACTGTTACCA
AAAACATAGCCCTCGGCAATATGAAAATAGATGTATAGAGGGTGATGCCTGCCCAATGGT
TGTATCTAAAAGCGGTTGATAAAAGTCGACCTCGTAAGGACAATTGAATGGCCGCGGTAA
CACTGACCGTGATAATGTAGCGTAATCAATAGCCAATTAATTGTTGGCCAGTATGAATGG
CGCCACGAAGGCCCCACTGTCTTAAGGAAATTCCCAGTGAAATTGAATTCGTAGTGAAGA
TGCTACGTCCAATTTGTTAGACGAAAAGACCCCGTTGAGCTTTACTGGGGCACTTACACG
GCCCCGGCCTTCCCGTGTCCGGGAACCGGCCGAATTTAAATGGGTGGTTTAGACTATGTG
GCAGCCCCCCGCCGGGGCAGATGAAACCCCACTCCCCCATGTCAAAGGGGCTAACCCCCT
CTTGGGGGGGAGAGTGTAAGTAGGACAGTTTGGTTGGGGCGACCGCCTTTTAAAGAGTAA
CGAAGGTGCGCTTAAGGTGCGCAATTAATGACTGAAGCCTGACTGCGAGGGGGACACCCC
GAGCAGACACCCCTAAGCCCGCCCGAGGGCGGCGGTGGGGTGGGCCATAGTGACCCGTTA
ATTTAGAGTGGAATAGTTAACGATCAACGAATAAAAG
>231PamErYa
CTCGGCAAAATCCCAATGGCCCACCAGGGCATATTGGAACACGGGCCTCGACTGTTACCA
AAAACATAGCCCTCGGCAATATGAAAATAGATGTATAGAGGGTGATGCCTGCCCAATGGT
TGTATCTAAAAGCGGTTGATAAAAGTCGACCTCGTAAGGACAATTGAATGGCCGCGGTAA
CACTGACCGTGATAATGTAGCGTAATCAATAGCCAATTAATTGTTGGCCAGTATGAATGG
CGCCACGAAGGCCCCACTGTCTTAAGGAAATTCCCAGTGAAATTGAATTCGTAGTGAAGA
TGCTACGTCCAATTTGTTAGACGAAAAGACCCCGTTGAGCTTTACTGGGGCACTTACACG
GCCCCGGCCTTCCCGTGTCCGGGAACCGGCCGAATTTAAATGGGTGGTTTAGACTATGTG
GCAGCCCCCCGCCGGGGCAGATGAAACCCCACTCCCCCATGTCAAAGGGGCTAACCCCCT
CTTGGGGGGGAGAGTGTAAGTAGGACAGTTTGGTTGGGGCGACCGCCTTTTAAAGAGTAA
CGAAGGTGCGCTTAAGGTGCGCAATTAATGACTGAAGCCTGACTGCGAGGGGGACACCCC
GAGCAGACACCCCTAAGCCCGCCCGAGGGCGGCGGTGGGGTGGGCCATAGTGACCCGTTA
ATTTAGAGTGGAATAGTTAACGATCAACGAATAAAAG
>233PamErYa
CTCGGCAAAATCCCAATGGCCCACCAGGGCATATTGGAACACGGGCCTCGACTGTTACCA
AAAACATAGCCCTCGGCAATATGAAAATAGATGTATAGAGGGTGATGCCTGCCCAATGGT
TGTATCTAAAAGCGGTTGATAAAAGTCGACCTCGTAAGGACAATTGAATGGCCGCGGTAA
CACTGACCGTGATAATGTAGCGTAATCAATAGCCAATTAATTGTTGGCCAGTATGAATGG
CGCCACGAAGGCCCCACTGTCTTAAGGAAATTCCCAGTGAAATTGAATTCGTAGTGAAGA
TGCTACGTCCAATTTGTTAGACGAAAAGACCCCGTTGAGCTTTACTGGGGCACTTACACG
GCCCCGGCCTTCCCGTGTCCGGGAACCGGCCGAATTTAAATGGGTGGTTTAGACTATGTG
GCAGCCCCCCGCCGGGGCAGATGAAACCCCACTCCCCCATGTCAAAGGGGCTAACCCCCT
CTTGGGGGGGAGAGTGTAAGTAGGACAGTTTGGTTGGGGCGACCGCCTTTTAAAGAGTAA
CGAAGGTGCGCTTAAGGTGCGCAATTAATGACTGAAGCCTGACTGCGAGGGGGACACCCC
GAGCAGACACCCCTAAGCCCGCCCGAGGGCGGCGGTGGGGTGGGCCATAGTGACCCGTTA
ATTTAGAGTGGAATAGTTAACGATCAACGAATAAAAG
>237PamErYa
CTCGGCAAAATCCCAATGGCCCACCAGGGCATATTGGAACACGGGCCTCGACTGTTACCA
AAAACATAGCCCTCGGCAATATGAAAATAGATGTATAGAGGGTGATGCCTGCCCAATGGT
TGTATCTAAAAGCGGTTGATAAAAGTCGACCTCGTAAGGACAATTGAATGGCCGCGGTAA
CACTGACCGTGATAATGTAGCGTAATCAATAGCCAATTAATTGTTGGCCAGTATGAATGG
CGCCACGAAGGCCCCACTGTCTTAAGGAAATTCCCAGTGAAATTGAATTCGTAGTGAAGA
TGCTACGTCCAATTTGTTAGACGAAAAGACCCCGTTGAGCTTTACTGGGGCACTTACACG
GCCCCGGCCTTCCCGTGTCCGGGAACCGGCCGAATTTAAATGGGTGGTTTAGACTATGTG
GCAGCCCCCCGCCGGGGCAGATGAAACCCCACTCCCCCATGTCAAAGGGGCTAACCCCCT
CTTGGGGGGGAGAGTGTAAGTAGGACAGTTTGGTTGGGGCGACCGCCTTTTAAAGAGTAA
CGAAGGTGCGCTTAAGGTGCGCAATTAATGACTGAAGCCTGACTGCGAGGGGGACACCCC
GAGCAGACACCCCTAAGCCCGCCCGAGGGCGGCGGTGGGGTGGGCCATAGTGACCCGTTA
ATTTAGAGTGGAATAGTTAACGATCAACGAATAAAAG
>248PamToKa
CTCGGCAAAATCCCAATGGCCCACCAGGGCATATTGGAACACGGGCCTCGACTGTTACCA
AAAACATAGCCCTCGGCAATATGAAAATAGATGTATAGAGGGTGATGCCTGCCCAATGGT
TGTATCTAAAAGCGGTTGATAAAAGTCGACCTCGTAAGGACAATTGAATGGCCGCGGTAA
CACTGACCGTGATAATGTAGCGTAATCAATAGCCAATTAATTGTTGGCCAGTATGAATGG
CGCCACGAAGGCCCCACTGTCTTAAGGAAATTCCCAGTGAAATTGAATTCGTAGTGAAGA
TGCTACGTCCAATTTGTTAGACGAAAAGACCCCGTTGAGCTTTACTGGGGCACTTACACG
GCCCCGGCCTTCCCGTGTCCGGGAACCGGCCGAATTTAAATGGGTGGTTTAGACTATGTG
GCAGCCCCCCGCCGGGGCAGATGAAACCCCACTCCCCCATGTCAAAGGGGCTAACCCCCT
CTTGGGGGGGAGAGTGTAAGTAGGACAGTTTGGTTGGGGCGACCGCCTTTTAAAGAGTAA
CGAAGGTGCGCTTAAGGTGCGCAATTAATGACTGAAGCCTGACTGCGAGGGGGACACCCC
GAGCAGACACCCCTAAGCCCGCCCGAGGGCGGCGGTGGGGTGGGGCATAGTGACCCGTTA
ATTTAGAGTGGAATAGTTAACGATCAACGAATAAAAG
>250PamToKa
CTCGGCAAAATCCCAATGGCCCACCAGGGCATATTGGAACACGGGCCTCGACTGTTACCA
AAAACATAGCCCTCGGCAATATGAAAATAGATGTATAGAGGGTGATGCCTGCCCAATGGT
TGTATCTAAAAGCGGTTGATAAAAGTCGACCTCGTAAGGACAATTGAATGGCCGCGGTAA
CACTGACCGTGATAATGTAGCGTAATCAATAGCCAATTAATTGTTGGCCAGTATGAATGG
CGCCACGAAGGCCCCACTGTCTTAAGGAAATTCCCAGTGAAATTGAATTCGTAGTGAAGA
TGCTACGTCCAATTTGTTAGACGAAAAGACCCCGTTGAGCTTTACTGGGGCACTTACACG
GCCCCGGCCTTCCCGTGTCCGGGAACCGGCCGAATTTAAATGGGTGGTTTAGACTATGTG
GCAGCCCCCCGCCGGGGCAGATGAAACCCCACTCCCCCATGTCAAAGGGGCTAACCCCCT
CTTGGGGGGGAGAGTGTAAGTAGGACAGTTTGGTTGGGGCGACCGCCTTTTAAAGAGTAA
CGAAGGTGCGCTTAAGGTGCGCAATTAATGACTGAAGCCTGACTGCGAGGGGGACACCCC
GAGCAGACACCCCTAAGCCCGCCCGAGGGCGGCGGTGGGGTGGGCCATAGTGACCCGTTA
ATTTAGAGTGGAATAGTTAACGATCAACGAATAAAAG
>364PamOkOk
CTCGGCAAAATCCCAATGGCCCACCAGGGCATATTGGAACACGGGCCTCGACTGTTACCA
AAAACATAGCCCTCGGCAATATGAAAATAGATGTATAGAGGGTGATGCCTGCCCAATGGT
TGTATCTAAAAGCGGTTGATAAAAGTCGACCTCGTAAGGACAATTGAATGGCCGCGGTAA
CACTGACCGTGATAATGTAGCGTAATCAATAGCCAATTAATTGTTGGCCAGTATGAATGG
CGCCACGAAGGCCCCACTGTCTTAAGGAAATTCCCAGTGAAATTGAATTCGTAGTGAAGA
TGCTACGTCCAATTTGTTAGACGAAAAGACCCCGTTGAGCTTTACTGGGGCACTTACACG
GCCCCGGCCTTCCCGTGTCCGGGAACCGGCCGAATTTAAATGGGTGGTTTAGACTATGTG
GCAGCCCCCCGCCGGGGCAGATGAAACCCCACTCCCCCATGTCAAAGGGGCTAACCCCCT
CTTGGGGGGGAGAGTGTAAGTAGGACAGTTTGGTTGGGGCGACCGCCTTTTAAAGAGTAA
CGAAGGTGCGCTTAAGGTGCGCAATTAATGACTGAAGCCTGACTGCGAGGGGGACACCCC
GAGCAGACACCCCTAAGCCCGCCCGAGGGCGGCGGTGGGGTGGGCCATAGTGACCCGTTA
ATTTAGAGTGGAATAGTTAACGATCAACGAATAAAAG
>PamTOB51GQ464873
CTCGGCAAAATCCCAATGGCCCACCAGGGCATATTGGAACACGGGCCTCGACTGTTACCA
AAAACATAGCCCTCGGCAATATGAAAATAGATGTATAGAGGGTGATGCCTGCCCAATGGT
TGTATCTAAAAGCGGTTGATAAAAGTCGACCTCGTAAGGACAATTGAATGGCCGCGGTAA
CACTGACCGTGATAATGTAGCGTAATCAATAGCCAATTAATTGTTGGCCAGTATGAATGG
CGCCACGAAGGCCCCACTGTCTTAAGGAAATTCCCAGTGAAATTGAATTCGTAGTGAAGA
TGCTACGTCCAATTTGTTAGACGAAAAGACCCCGTTGAGCTTTACTGGGGCACTTACACG
GCCCCGGCCTTCCCGTGTCCGGGAACCGGCCGAATTTAAATGGGTGGTTTAGACTATGTG
GCAGCCCCCCGCCGGGGCAGATGAAACCCCACTCCCCCATGTCAAAGGGGCTAACCCCCT
CTTGGGGGGGAGAGTGTAAGTAGGACAGTTTGGTTGGGGCGACCGCCTTTTAAAGAGTAA
CGAAGGTGCGCTTAAGGTGCGCAATTAATGACTGAAGCCTGACTGCGAGGGGGACACCCC
GAGCAGACACCCCTAAGCCCGCCCGAGGGCGGCGGTGGGGTGGGCCATAGTGACCCGTTA
ATTTAGAGTGGAATAGTTAACGATCAACGAATAAAAG
>PmAT1AB219220
CTCGGCAAAATCCCAATGGCCCACCAGGGCATATTGGAACACGGGCCTCGACTGTTACCA
AAAACATAGCCCTCGGTAATATGAAAATAGATGTATAGAGGGTGATGCCTGCCCAATGGT
TGTATCTAAAAGCGGTTGATAAAAGTCGACCTCGTAAGGACAATTGAATGGCCGCGGTAA
CACTGACCGTGATAATGTAGCGTAATCAATAGCCAATTAATTGTTGGCCAGTATGAATGG
CGCCACGAAGGCCCCACTGTCTTAAGGAAATTCCCAGTGAAATTGAATTCGTAGTGAAGA
TGCTACGTCCAATTTGTTAGACGAAAAGACCCCGTTGAGCTTTACTGGGGCACTTACACG
GCCCCGGCCTTCCCGTGTCCGGGAACCGGCCGAATTTAAATGGGTGGTTTAGACTATGTG
GCAGCCCCCCGCCGGGGCAGATGAAACCCCACTCCCCCATGTCAAAGGGGCTAACCCCCT
CTTGGGGGGGAGAGTGTAAGTAGGACAGTTTGGTTGGGGCGACCGCCTTTTAAAGAGTAA
CGAAGGTGCGCTTAAGGTGCGCAATTAATGACTGAAGCCTGACTGCGAGGGGGACACCCC
GAGCAGACACCCCTAAGCCCGCCCGAGGGCGGCGGTGGGGTGGGCCATAGTGACCCGTTA
ATTTAGAGTGGAATAGTTAACGATCAACGAATAAAAG
>PmAT2AB219221
CTCGGCAAAATCCCAATGGCCCACCAGGGCATATTGGAACACGGGCCTCGACTGTTACCA
AAAACATAGCCCTCGGTAATATGAAAATAGATGTATAGAGGGTGATGCCTGCCCAATGGT
TGTATCTAAAAGCGGTTGATAAAAGTCGACCTCGTAAGGACAATTGAATGGCCGCGGTAA
CACTGACCGTGATAATGTAGCGTAATCAATAGCCAATTAATTGTTGGCCAGTATGAATGG
CGCCACGAAGGCCCCACTGTCTTAAGGAAATTCCCAGTGAAATTGAATTCGTAGTGAAGA
TGCTACGTCCAATTTGTTAGACGAAAAGACCCCGTTGAGCTTTACTGGGGCACTTACACG
GCCCCGGCCTTCCCGTGTCCGGGAACCGGCCGAATTTAAATGGGTGGTTTAGACTATGTG
GCAGCCCCCCGCCGGGGCAGATGAAACCCCACTCCCCCATGTCAAAGGGGCTAACCCCCT
CTTGGGGGGGAGAGTGTAAGTAGGACAGTTTGGTTGGGGCGACCGCCTTTTAAAGAGTAA
CGAAGGTGCGCTTAAGGTGCGCAATTAATGACTGAAGCCTGACTGCGAGGGGGACACCCC
GAGCAGACACCCCTAAGCCCGCCCGAGGGCGGCGGTGGGGTGGGCCATAGTGACCCGTTA
ATTTAGAGTGGAATAGTTAACGATCAACGAATAAAAG
>PmYS1AB219222
CTCGGCAAAATCCCAATGGCCCACCAGGGCATATTGGAACACGGGCCTCGACTGTTACCA
AAAACATAGCCCTCGGCAATATGAAAATAGATGTATAGAGGGTGATGCCTGCCCAATGGT
TGTATCTAAAAGCGGTTGATAAAAGTCGACCTCGTAAGGACAATTGAATGGCCGCGGTAA
CACTGACCGTGATAATGTAGCGTAATCAATAGCCAATTAATTGTTGGCCAGTATGAATGG
CGCCACGAAGGCCCCACTGTCTTAAGGAAATTCCCAGTGAAATTGAATTCGTAGTGAAGA
TGCTACGTCCAATTTGTTAGACGAAAAGACCCCGTTGAGCTTTACTGGGGCACTTACACG
GCCCCGGCCTTCCCGTGTCCGGGAACCGGCCGAATTTAAATGGGTGGTTTAGACTATGTG
GCAGCCCCCCGCCGGGGCAGATGAAACCCCACTCCCCCATGTCAAAGGGGCTAACCCCCT
CTTGGGGGGGAGAGTGTAAGTAGGACAGTTTGGTTGGGGCGACCGCCTTTTAAAGAGTAA
CGAAGGTGCGCTTAAGGTGCGCAATTAATGACTGAAGCCTGACTGCGAGGGGGACACCCC
GAGCAGACACCCCTAAGCCCGCCCGAGGGCGGCGGTGGGGTGGGCCATAGTGACCCGTTA
ATTTAGAGTGGAATAGTTAACGATCAACGAATAAAAG
>PmMil1AB219225
CTCGGCAAAATCCCAATGGCCCACCAGGGCATATTGGAACACGGGCCTCGACTGTTACCA
AAAACATAGCCCTCGGCAATATGAAAATAGATGTATAGAGGGTGATGCCTGCCCAATGGT
TGTATCTAAAAGCGGTTGATAAAAGTCGACCTCGTAAGGACAATTGAATGGCCGCGGTAA
CACTGACCGTGATAATGTAGCGTAATCAATAGCCAATTAATTGTTGGCCAGTATGAATGG
CGCCACGAAGGCCCCACTGTCTTAAGGAAATTCCCAGTGAAATTGAATTCGTAGTGAAGA
TGCTACGTCCAATTTGTTAGACGAAAAGACCCCGTTGAGCTTTACTGGGGCACTTACACG
GCCCCGGCCTTCCCGTGTCCGGGAACCGGCCGAATTTAAATGGGTGGTTTAGACTATGTG
GCAGCCCCCCGCCGGGGCAGATGAAACCCCACTCCCCCATGTCAAAGGGGCTAACCCCCT
CTTGGGGGGGAGAGTGTAAGTAGGACAGTTTGGTTGGGGCGACCGCCTTTTAAAGAGTAA
CGAAGGTGCGCTTAAGGTGCGCAATTAATGACTGAAGCCTGACTGCGAGGGGGACACCCC
GAGCAGACACCCCTAAGCCCGCCCGAGGGCGGCGGTGGGGTGGGCCATAGTGACCCGTTA
ATTTAGAGTGGAATAGTTAACGATCAACGAATAAAAG
>42PmYoUk
CTCGGCAAAATCCCAATGGCCCACCAGGGCATATTGGAACACGGGCCTCGACTGTTACCA
AAAACATAGCCCTCGGTAATATGAAAATAGATGTATAGAGGGTGATGCCTGCCCAATGGT
TGTATCTAAAAGCGGTTGATAAAAGTCGACCTCGTAAGGACAATTGAATGGCCGCGGTAA
CACTGACCGTGATAATGTAGCGTAATCAATAGCCAATTAATTGTTGGCCAGTATGAATGG
CGCCACGAAGGCCCCACTGTCTTAAGGAAATTCCCAGTGAAATTGAATTCGTAGTGAAGA
TGCTACGTCCAATTTGTTAGACGAAAAGACCCCGTTGAGCTTTACTGGGGCACTTACACG
GCCCCGGCCTTCCCGTGTCCGGGAACCGGCCGAATTTAAATGGGTGGTTTAGACTATGTG
GCAGCCCCCCGCCGGGGCAGATGAAACCCCACTCCCCCATGTCAAAGGGGCTAACCCCCT
CTTGGGGGGGAGAGTGTAAGTAGGACAGTTTGGTTGGGGCGACCGCCTTTTAAAGAGTAA
CGAAGGTGCGCTTAAGGTGCGCAATTAATGACTGAAGCCTGACTGCGAGGGGGACACCCC
GAGCAGACACCCCTAAGCCCGCCCGAGGGCGGCGGTGGGGTGGGCCATAGTGACCCGTTA
ATTTAGAGTGGAATAGTTAACGATCAACGAATAAAAG
>75PmErYa
CTCGGCAAAATCCCAATGGCCCACCAGGGCATATTGGAACACGGGCCTCGACTGTTACCA
AAAACATAGCCCTCGGCAATATGAAAATAGATGTATAGAGGGTGATGCCTGCCCAATGGT
TGTATCTAAAAGCGGTTGATAAAAGTCGACCTCGTAAGGACAATTGAATGGCCGCGGTAA
CACTGACCGTGATAATGTAGCGTAATCAATAGCCAATTAATTGTTGGCCAGTATGAATGG
CGCCACGAAGGCCCCACTGTCTTAAGGAAATTCCCAGTGAAATTGAATTCGTAGTGAAGA
TGCTACGTCCAATTTGTTAGACGAAAAGACCCCGTTGAGCTTTACTGGGGCACTTACACG
GCCCCGGCCTTCCCGTGTCCGGGAACCGGCCGAATTTAAATGGGTGGTTTAGACTATGTG
GCAGCCCCCCGCCGGGGCAGATGAAACCCCACTCCCCCATGTCAAAGGGGCTAACCCCCT
CTTGGGGGGGAGAGTGTAAGTAGGACAGTTTGGTTGGGGCGACCGCCTTTTAAAGAGTAA
CGAAGGTGCGCTTAAGGTGCGCAATTAATGACTGAAGCCTGACTGCGAGGGGGACACCCC
GAGCAGACACCCCTAAGCCCGCCCGAGGGCGGCGGTGGGGTGGGCCATAGTGACCCGTTA
ATTTAGAGTGGAATAGTTAACGATCAACGAATAAAAG
>95PmToYo
CTCGGCAAAATCCCAATGGCCCACCAGGGCATATTGGAACACGGGCCTCGACTGTTACCA
AAAACATAGCCCTCGGTAATATGAAAATAGATGTATAGAGGGTGATGCCTGCCCAATGGT
TGTATCTAAAAGCGGTTGATAAAAGTCGACCTCGTAAGGACAATTGAATGGCCGCGGTAA
CACTGACCGTGATAATGTAGCGTAATCAATAGCCAATTAATTGTTGGCCAGTATGAATGG
CGCCACGAAGGCCCCACTGTCTTAAGGAAATTCCCAGTGAAATTGAATTCGTAGTGAAGA
TGCTACGTCCAATTTGTTAGACGAAAAGACCCCGTTGAGCTTTACTGGGGCACTTACACG
GCCCCGGCCTTCCCGTGTCCGGGAACCGGCCGAATTTAAATGGGTGGTTTAGACTATGTG
GCAGCCCCCCGCCGGGGCAGATGAAACCCCACTCCCCCATGTCAAAGGGGCTAACCCCCT
CTTGGGGGGGAGAGTGTAAGTAGGACAGTTTGGTTGGGGCGACCGCCTTTTAAAGAGTAA
CGAAGGTGCGCTTAAGGTGCGCAATTAATGACTGAAGCCTGACTGCGAGGGGGACACCCC
GAGCAGACACCCCTAAGCCCGCCCGAGGGCGGCGGTGGGGTGGGCCATAGTGACCCGTTA
ATTTAGAGTGGAATAGTTAACGATCAACGAATAAAAG
>216PmOkOd
CTCGGCAAAATCCCAATGGCCCACCAGGGCATATTGGAACACGGGCCTCGACTGTTACCA
AAAACATAGCCCTCGGCAATATGAAAATAGATGTATAGAGGGTGATGCCTGCCCAATGGT
TGTATCTAAAAGCGGTTGATAAAAGTCGACCTCGTAAGGACAATTGAATGGCCGCGGTAA
CACTGACCGTGATAATGTAGCGTAATCAATAGCCAATTAATTGTTGGCCAGTATGAATGG
CGCCACGAAGGCCCCACTGTCTTAAGGAAATTCCCAGTGAAATTGAATTCGTAGTGAAGA
TGCTACGTCCAATTTGTTAGACGAAAAGACCCCGTTGAGCTTTACTGGGGCACTTACACG
GCCCCGGCCTTCCCGTGTCCGGGAACCGGCCGAATTTAAATGGGTGGTTTAGACTATGTG
GCAGCCCCCCGCCGGGGCAGATGAAACCCCACTCCCCCATGTCAAAGGGGCTAACCCCCT
CTTGGGGGGGAGAGTGTAAGTAGGACAGTTTGGTTGGGGCGACCGCCTTTTAAAGAGTAA
CGAAGGTGCGCTTAAGGTGCGCAATTAATGACTGAAGCCTGACTGCGAGGGGGACACCCC
GAGCAGACACCCCTAAGCCCGCCCGAGGGCGGCGGTGGGGTGGGCCATAGTGACCCGTTA
ATTTAGAGTGGAATAGTTAACGATCAACGAATAAAAG
>316PmOkKo
CTCGGCAAAATCCCAATGGCCCACCAGGGCATATTGGAACACGGGCCTCGACTGTTACCA
AAAACATAGCCCTCGGCAATATGAAAATAGATGTATAGAGGGTGATGCCTGCCCAATGGT
TGTATCTAAAAGCGGTTGATAAAAGTCGACCTCGTAAGGACAATTGAATGGCCGCGGTAA
CACTGACCGTGATAATGTAGCGTAATCAATAGCCAATTAATTGTTGGCCAGTATGAATGG
CGCCACGAAGGCCCCACTGTCTTAAGGAAATTCCCAGTGAAATTGAATTCGTAGTGAAGA
TGCTACGTCCAATTTGTTAGACGAAAAGACCCCGTTGAGCTTTACTGGGGCACTTACACG
GCCCCGGCCTTCCCGTGTCCGGGAACCGGCCGAATTTAAATGGGTGGTTTAGACTATGTG
GCAGCCCCCCGCCGGGGCAGATGAAACCCCACTCCCCCATGTCAAAGGGGCTAACCCCCT
CTTGGGGGGGAGAGTGTAAGTAGGACAGTTTGGTTGGGGCGACCGCCTTTTAAAGAGTAA
CGAAGGTGCGCTTAAGGTGCGCAATTAATGACTGAAGCCTGACTGCGAGGGGGACACCCC
GAGCAGACACCCCTAAGCCCGCCCGAGGGCGGCGGTGGGGTGGGCCATAGTGACCCGTTA
ATTTAGAGTGGAATAGTTAACGATCAACGAATAAAAG
>319PmOkMi
CTCGGCAAAATCCCAATGGCCCACCAGGGCATATTGGAACACGGGCCTCGACTGTTACCA
AAAACATAGCCCTCGGCAATATGAAAATAGATGTATAGAGGGTGATGCCTGCCCAATGGT
TGTATCTAAAAGCGGTTGATAAAAGTCGACCTCGTAAGGACAATTGAATGGCCGCGGTAA
CACTGACCGTGATAATGTAGCGTAATCAATAGCCAATTAATTGTTGGCCAGTATGAATGG
CGCCACGAAGGCCCCACTGTCTTAAGGAAATTCCCAGTGAAATTGAATTCGTAGTGAAGA
TGCTACGTCCAATTTGTTAGACGAAAAGACCCCGTTGAGCTTTACTGGGGCACTTACACG
GCCCCGGCCTTCCCGTGTCCGGGAACCGGCCGAATTTAAATGGGTGGTTTAGACTATGTG
GCAGCCCCCCGCCGGGGCAGATGAAACCCCACTCCCCCATGTCAAAGGGGCTAACCCCCT
CTTGGGGGGGAGAGTGTAAGTAGGACAGTTTGGTTGGGGCGACCGCCTTTTAAAGAGTAA
CGAAGGTGCGCTTAAGGTGCGCAATTAATGACTGAAGCCTGACTGCGAGGGGGACACCCC
GAGCAGACACCCCTAAGCCCGCCCGAGGGCGGCGGTGGGGTGGGCCATAGTGACCCGTTA
ATTTAGAGTGGAATAGTTAACGATCAACGAATAAAAG
>PsPSH1DQ997842
CTCGGCAAAATCCCAATGGCCCACCAGGGCATATTGGAACACGGGCCTCGACTGTTACCA
AAAACATAGCCCTCGGCAATATGAAAATAGATGTATAGAGGGTGATGCCTGCCCAATGGT
TGTATCTAAAAGCGGTTGATAAAAGTCGACCTCGTAAGGACAATTGAATGGCCGCGGTAA
CACTGACCGTGATAATGTAGCGTAATCAATAGCCAATTAATTGTTGGCCAGTATGAATGG
CGCCACGAAGGCCCCACTGTCTTAAGGAAATTCCCAGTGAAATTGAATTCGTAGTGAAGA
TGCTACGTCCAATTTGTTAGACGAAAAGACCCCGTTGAGCTTTACTGGGGCACTTACACG
GCCCCGGCCTTCCCGTGTCCGGGAACCGGCCGAATTTAAATGGGTGGTTTAGACTATGTG
GCAGCCCCCCGCCGGGGCAGATGAAACCCCACTCCCCCATGTCAAAGGGGCTAACCCCCC
CTTGGGGGGGACAGTGTAAGTAGGACAGTTTGGTTGGGGCGACCGCCTTTTAAAGAGTAA
CGAAGGTGCGCTTAAGGTGCGCAATTAATGACTGAAGCCTGACTGCGAGGGGGACACCCC
GAGCAGACACCCCTAAGCCCGCCCGAGGGCGGCGGTGGGGTGGGCCATAGTGACCCGTTA
ATTTAGAGTGGAATAGTTAACGATCAACGAATAAAAG
>PsPEWn1DQ997862
CTCGGCAAAATCCCAATGGCCCACCAGGGCATATTGGAACACGGGCCTCGACTGTTACCA
AAAACATAGCCCTCGGCAATATGAAAATAGATGTATAGAGGGTGATGCCTGCCCAATGGT
TGTATCTAAAAGCGGTTGATAAAAGTCGACCTCGTAAGGACAATTGAATGGCCGCGGTAA
CACTGACCGTGATAATGTAGCGTAATCAATAGCCAATTAATTGTTGGCCAGTATGAATGG
CGCCACGAAGGCCCCACTGTCTTAAGGAAATTCCCAGTGAAATTGAATTCGTAGTGAAGA
TGCTACGTCCAATTTGTTAGACGAAAAGACCCCGTTGAGCTTTACTGGGGCACTTACACG
GCCCCGGCCTTCCCGTGTTCGGGAACCGGCCGAATTTAAATGGGTGGTTTAGACTATGTG
GCAGCCCCCCGCCGGGGCAGATGAAACCCCACTCCCCCATGTCAAAGGGGCTAACCCTCC
CTTGGGGGGGACAGTGTAAGTAGGACAGTTTGGTTGGGGCGACCGCCTTTTAAAGAGTAA
CGAAGGTGCGCTTAAGGTGCGCAATTAATGACTGAAGCCTGACTGCGAGGGGGACACCCC
GAGCAGACACCCCTAAGCCCGCCCGAGGGCGGCGGTGGGGTGGGCCATAGTGACCCGTTA
ATTTAGAGTGGAATAGTTAACGATCAACGAATAAAAG
>PsPWS1DQ997863
CTCGGCAAAATCCCAATGGCCCACCAGGGCATATTGGAACACGGGCCTCGACTGTTACCA
AAAACATAGCCCTCGGCAATATGAAAATAGATGTATAGAGGGTGATGCCTGCCCAATGGT
TGTATCTAAAAGCGGTTGATAAAAGTCGACCTCGTAAGGACAATTGAATGGCCGCGGTAA
CACTGACCGTGATAATGTAGCGTAATCAATAGCCAATTAATTGTTGGCCAGTATGAATGG
CGCCACGAAGGCCCCACTGTCTTAAGGAAATTCCCAGTGAAATTGAATTCGTAGTGAAGA
TGCTACGTCCAATTTGTTAGACGAAAAGACCCCGTTGAGCTTTACTGGGGCACTTACACG
GCCCCGGCCTTCCCGTGTCCGGGAACCGGCCGAATTTAAATGGGTGGTTTAGACTATGTG
GCAGCCCCCCGCCGGGGCAGATGAAACCCCACTCCCCCATGTCAAAGGGGCTAACCCCCC
CTTGGGGGGGACAGTGTAAGTAGGACAGTTTGGTTGGGGCGACCGCCTTTTAAAGAGTAA
CGAAGGTGCGCTTAAGGTGCGCAATTAATGACTGAAGCCTGACTGCGAGGGGGACACCCC
GAGCAGACACCCCTAAGCCCGCCCGAGGGCGGCGGTGGGGTGGGCCATAGTGACCCGTTA
ATTTAGAGTGGAATAGTTAACGATCAACGAATAAAAG
>215PsOkIk
CTCGGCAAAATCCCAATGGCCCACCAGGGCATATTGGAACACGGGCCTCGACTGTTACCA
AAAACATAGCCCTCGGCAATATGAAAATAGATGTATAGAGGGTGATGCCTGCCCAATGGT
TGTATCTAAAAGCGGTTGATAAAAGTCGACCTCGTAAGGACAATTGAATGGCCGCGGTAA
CACTGACCGTGATAATGTAGCGTAATCAATAGCCAATTAATTGTTGGCCAGTATGAATGG
CGCCACGAAGGCCCCACTGTCTTAAGGAAATTCCCAGTGAAATTGAATTCGTAGTGAAGA
TGCTACGTCCAATTTGTTAGACGAAAAGACCCCGTTGAGCTTTACTGGGGCACTTACACG
GCCCCGGCCTTCCCGTGTCCGGGAACCGGCCGAATTTAAATGGGTGGTTTAGACTATGTG
GCAGCCCCCCGCCGGGGCAGATGAAACCCCACTCCCCCATGTCAAAGGGGCTAACCCCCC
CTTGGGGGGGACAGTGTAAGTAGGACAGTTTGGTTGGGGCGACCGCCTTTTAAAGAGTAA
CGAAGGTGCGCTTAAGGTGCGCAATTAATGACTGAAGCCTGACTGCGAGGGGGACACCCC
GAGCAGACACCCCTAAGCCCGCCCGAGGGCGGCGGTGGGGTGGGCCATAGTGACCCGTTA
ATTTAGAGTGGAATAGTTAACGATCAACGAATAAAAG
>PhSaiLL1AB219223
CTCGGCAAAATCCCAATGGCCCACCAGGGCATATTGGAACACGGGCCTCGACTGTTACCA
AAAACATAGCCCTCGGCAATATGAAAATAGATGTATAGAGGGTGATGCCTGCCCAATGGT
TGTATCTAAAAGCAGTTGATAAAAGTCGACCTCGTAAGGACAATTGAATGGCCGCGGTAA
CACTGACCGTGATAATGTAGCGTAATCAATAGCCAATTAATTGTTGGCCAGTATGAATGG
CGCCACGAAGGCCCCACTGTCTTAAGGAAATTCCCAGTGAAATTGAATTCGTAGTGAAGA
TGCTACGTCCAATTTGTTAGACGAAAAGACCCCGTTGAGCTTTACTGGGGCACTTACACG
GCCCTGGCCTTCCCGTGCCCGGGAACCGGCCGAATTTAAATGGGTGGTTTAGACTATGTG
GCAGCCCCCCGCCGGGGCAGATGAAACCCCACTCCCCCATGTCAAAGGGGCTAACCCCCC
CTTGGGGGGGACAGTGTAAGTAGGACAGTTTGGTTGGGGCGACCGCCTTTTAAAGAGTAA
CGAAGGTGCGCTTAAGGTGCGCAATTAATGACTGAAGCCTGACTGCGAGGGGGATACCCC
GAGCAGACACCCCCAAGCCCGCCCGAGGGCGGCGGTGGGGTGGGCCATAGTGACCCGTTA
ATTTAGAGTGGAATAGTTAACGATCAACGAATAAAAG
>PhEK1AB219224
CTCGGCAAAATCCCAATGGCCCACCAGGGCATATTGGAACACGGGCCTCGACTGTTACCA
AAAACATAGCCCTCGGCAATATGAAAATAGATGTATAGAGGGTGATGCCTGCCCAATGGT
TGTATCTAAAAGCAGTTGATAAAAGTCGACCTCGTAAGGACAATTGAATGGCCGCGGTAA
CACTGACCGTGATAATGTAGCGTAATCAATAGCCAATTAATTGTTGGCCAGTATGAATGG
CGCCACGAAGGCCCCACTGTCTTAAGGAAATTCCCAGTGAAATTGAATTCGTAGTGAAGA
TGCTACGTCCAATTTGTTAGACGAAAAGACCCCGTTGAGCTTTACTGGGGCACTTACACG
GCCCTGGCCTTCCCGTGCCCGGGAACCGGCCGAATTTAAATGGGTGGTTTAGACTATGTG
GCAGCCCCCCGCCGGGGCAGATGAAACCCCACTCCCCCATGTCAAAGGGGCTAACCCCCC
CTTGGGGGGGACAGTGTAAGTAGGACAGTTTGGTTGGGGCGACCGCCTTTTAAAGAGTAA
CGAAGGTGCGCTTAAGGTGCGCAATTAATGACTGAAGCCTGACTGCGAGGGGGATACCCC
GAGCAGACACCCCCAAGCCCGCCCGAGGGCGGCGGTGGGGTGGGCCATAGTGACCCGTTA
ATTTAGAGTGGAATAGTTAACGATCAACGAATAAAAG
