# Supplementary material for: Speciation among sympatric lineages in the genus Palythoa (Cnidaria: Anthozoa: Zoantharia) revealed by morphological comparison, phylogenetic analyses and investigation of spawning period
Source: PeerJ. 2018 Jul 4;6:e5132. doi: 10.7717/peerj.5132 (PMC6035721; doi:10.7717/peerj.5132)
Supplement: Supplemental Information 3 [file peerj-06-5132-s003.fas]

>2PtOkOd1
GAGGCAAGTTCCTTTCCGTACTTTACACTTCTTGGCCAGAGTTTAGGTTCCTTGGTCCTT
GGATGGGAAGCTCTATCAAGTTACGTACCCGATATATACCTTGATACCATGGGGTATGCA
TTTACCCTGCCATTGTTCAAGTATATCGGAGGTTGCCATGTTGGTTGTTATGTCCACTAC
CCAACAATCAGTACAGATATGCTTACCAGAGTTGGTGATCGCTCTGCAACATACAACAAT
GCAGCATTCATTAGCAGAAGTCCCATACTCAGCACAGGAAAATTGCTGTATTACCACTTG
TTTGCATGGATATATGGACTAGTAGGCAGATGTTCTGATGTGATTATGGTAAACTCATCC
TGGACGTATGGTCATGTGGTGTCGATCTGGGGGAAGAAAGACGTGACTTTCATTGTCTAT
CCACCATGTGACACAAAAGCTTTTCTTGAGATTCCAATAACAAGTAAAAACAGTAAACCC
GATGTAGAGACTATTGTATCAGTTGGCCAGTTCCGACCAGAAAAAGATCACCAATTACAG
CTTAAAGCCTTTTATGAGTTTTTAAGCCACAAGCCTTT
>2PtOkOd2
GAGGCAAGTTCCTTTCCGTACTTTACACTTCTTGGCCAGAGTTTAGGTTCCTTGGTCCTT
GGATGGGAAGCCCTATCAAGTTACGTACCCGATATATACCTTGATACCATGGGGTATGCA
TTTACCCTGCCATTGTTCAAGTATATCGGAGGTTGCCATGTTGGTTGTTATGTCCACTAC
CCGACAATCAGTACAGATATGCTTACCAGAGTTGGTGATCGCTCTGCAACATACAACAAT
GCAGCATTCATTAGCAGAAGTCCTATACTCAGCACAGGAAAATTGCTGTATTACCACTTG
TTTGCATGGATATATGGACTAGTAGGCAGATGTTCTGATGTGATTATGGTAAACTCAACC
TGGACGTATGGTCATGTTGTGTCAATCTGGGGGAAGAAAGACATGACCTTCATTGTCTAT
CCACCGTGTGACACAAAAGCTTTTCTTGAGATTCCAATAAAAAGTAAAAACAGTAAACCT
GATTTGGAGACTATTGTATCAGTTGGCCAGTTCCGACCAGAAAAAGATCACCAATTACAG
CTTAAAGCCTTTTATGAGTTTTTAAGCCACAAGCCTGT
>4PtOkOd1
GAGGCAAGTTCCTTTCCGTACTTTACACTTCTTGGCCAGAGTTTAGGTTCCTTGGTCCTT
GGATGGGAAGCTCTATCAAGTTACGTACCCGATATATACCTTGATACCATGGGGTATGCA
TTTACCCTGCCATTGTTCAAGTATATCGGAGGTTGCCATGTTGGTTGTTATGTCCACTAC
CCAACAATCAGTACAGATATGCTTACCAGAGTTGGTGATCGCTCTGCAACATACAACAAT
GCAGCATTCATTAGCAGAAGTCCCATACTCAGCACAGGAAAATTGCTGTATTACCACTTG
TTTGCATGGATATATGGACTAGTAGGCAGATGTTCTGATGTGATTATGGTAAACTCATCC
TGGACGTATGGTCATGTGGTGTCGATCTGGGGGAAGAAAGACGTGACTTTCATTGTCTAT
CCACCATGTGACACAAAAGCTTTTCTTGAGATTCCAATAACAAGTAAAAACAGTAAACCC
GATGTAGAGACTATTGTATCAGTTGGCCAGTTCCGACCAGAAAAAGATCACCAATTACAG
CTTAAAGCCTTTTATGAGTTTTTAAGCCACAAGCCTGT
>4PtOkOd2
GAGGCAAGTTCCTTTCCGTACTTTACACTTCTTGGCCAGAGTTTAGGTTCCTTGGTCCTT
GGATGGGAAGCCCTATCAAGTTACGTACCCGATATATACCTTGATACCATGGGGTATGCA
TTTACCCTGCCATTGTTCAAGTATATCGGAGGTTGCCATGTTGGTTGTTATGTCCACTAT
CCGACAATCAGTACAGATATGCTTACCAGAGTTGGTGATCGCTCTGCAACATACAACAAT
GCAGCATTCATTAGCAGAAGTCCTATACTCAGCACAGGAAAATTGCTGTATTACCACTTG
TTTGCATGGATATATGGACTAGTAGGCAGATGTTCTGATGTGATTATGGTAAACTCAACC
TGGACGTATGGTCATGTTGTGTCAATCTGGGGGAAGAAAGACATGACCTTCATTGTCTAT
CCACCGTGTGACACAAAAGCTTTTCTTGAGATTCCAATAAAAAGTAAAAACAGTAAACCT
GATTTGGAGACTATTGTATCAGTTGGCCAGTTCCGACCAGAAAAAGATCACCAATTACAG
CTTAAAGCCTTTTATGAGTTTTTAAGCCACAAGCCTGT
>5PtOkOd
GAGGCAAGTTCCTTTCCGTACTTTACACTTCTTGGCCAGAGTTTAGGTTCCTTGGTCCTT
GGATGGGAAGCCCTATCAAGTTACGTACCCGATATATACCTTGATACCATGGGGTATGCA
TTTACCCTGCCATTGTTCAAGTATATCGGAGGTTGCCATGTTGGTTGTTATGTCCACTAC
CCAACAATCAGTACAGATATGCTTACCAGAGTTGGTGATCGCTCTGCAACATACAACAAT
GCAGCATTCATTAGCAGAAGTCCTATACTCAGCACAGGAAAATTGCTGTATTACCACTTG
TTTGCATGGATATATGGACTAGTAGGCAGATGTTCTGATGTGATTATGGTAAACTCAACC
TGGACGTATGGTCATGTGGTGTCGATCTGGGGGAAGAAAGATATGACCTTCATTGTCTAT
CCACCATGTGACACAAAAGCTTTTCTTGAGATTCCAATAAAAAGTAAAAACAGTAAACCT
GATGTGGAGACTATTGTATCAGTTGGCCAGTTCCGACCAGAAAAAGATCACCAATTACAG
CTTAAAGCCTTTTATGAGTTTTTAAGCCACAAGCCTGT
>37PtYoMa1
GAGGCAAGTTCCTTTCCGTACTTTACACTTCTTGGCCAGAGTTTAGGTTCCTTGGTCCTT
GGATGGGAAGCCCTATCAAGTTACGTACCCGATATATACCTTGATACCATGGGGTATGCA
TTTACCCTGCCATTGTTCAAGTATATCGGAGGTTGCCATGTTGGTTGTTATGTCCACTAC
CCAACAATCAGTACAGATATGCTTACCAGAGTTGGTGATCGCTCTGCAACATACAACAAT
GCAGCATTCATTAGCAGAAGTCCTATACTCAGCACAGGAAAATTGCTGTATTACCACTTG
TTTGCATGGATATATGGACTAGTAGGCAGGTGTTCTGATGTGATTATGGTAAACTCAACC
TGGACATATGGTCATGTGGTGTCGATCTGGGGGAAGAAAGACATGACTTTCATTGTCTAT
CCACCATGTGACACAAAAGCTTTTCTTGAGATTCCAATAAAAAGTAAAAACAGTAAACCC
GATATGGAGACTATTGTATCAGTTGGCCAGTTCCGACCAGAAAAAGATCACCAATTACAG
CTTAAAGCCTTTTATGAGTTTTTAAGCCACAAGCCTGT
>37PtYoMa2
GAGGCAAGTTCCTTTCCGTACTTTACGCTTCTCGGCCAGAGTTTAGGTTCCTTGGTCCTT
GGATGGGAAGCCCTATCAAGTTATGTACCCGATATATACCTTGATACCATGGGGTATGCA
TTTACCCTGCCATTGTTCAAGTATATCGGAGGTTGCCATGTTGGTTGTTATGTCCACTAC
CCGACAATCAGTACAGATATGCTTACCAGAGTTGGTGATCGCTCTGCAACATACAACAAT
GCAGCATTCATTAGCAGAAGTCCTATACTCAGCACAGGAAAATTACTGTATTACCACTTG
TTTGCATGGATATATGGACTAGTAGGCAGGTGTTCTGATGTGATTATGGTAAACTCAACC
TGGACATATGGTCATGTGGTGTCGATCTGGGGGAAGAAAGACATGACTTTCATTGTCTAT
CCACCGTGTGACACAAAAGCTTTTCTTGAGATTCCAATAAAAAGTAAAAACAGTAAACCC
GATATGGAGACTATTGTATCAGTTGGCCAGTTCCGACCAGAAAAAGATCACCAATTACAG
CTTAAAGCCTTTTATGAGTTTTTAAGCCACAAGCCTGT
>39PtYoUk1
GAGGCAAGTTCCTTTCCGTACTTTACACTTCTTGGCCAGAGTTTAGGTTCCTTGGTACTT
GGATGGGAAGCCCTATCAAGTTACGTACCCGATATATACCTTGATACCATGGGGTATGCA
TTTACCCTGCCATTGTTCAAGTATATCGGAGGTTGCCATGTTGGTTGTTATGTCCACTAC
CCAACAATCAGTACAGATATGCTTACCAGAGTTGGTGATCGCTCTGCAACATACAACAAT
GCAGCATTCATTAGCAGAAGTCCTATACTCAGCACAGGAAAATTGCTGTATTACCACTTG
TTTGCATGGATATATGGACTAGTAGGCAGGTGTTCTGATGTGATTATGGTAAACTCAACC
TGGACATATGGTCATGTGGTGTCGATCTGGGGGAAGAAAGACATGACTTTCATTGTCTAT
CCACCATGTGACACAAAAGCTTTTCTTGAGATTCCAATAAAAAGTAAAAACAGTAAACCC
GATATGGAGACTATTGTATCAGTTGGCCAGTTCCGACCAGAAAAAGATCACCAATTACAG
CTTAAAGCCTTTTATGAGTTTTTAAGCCACAAGCCTGT
>39PtYoUk2
GAGGCAAGTTCCTTTCCGTACTTTACGCTTCTTGGCCAGAGTTTAGGTTCCTTGGTCCTT
GGATGGGAAGCCCTATCAAGTTACGTACCCGATATATACCTTGATACCATGGGGTATGCA
TTTACCCTGCCATTGTTCAAGTATATCGGAGGTTGCCATGTTGGTTGTTATGTCCACTAC
CCGACAATCAGTACAGATATGCTTACCAGAGTTGGTGATCGCTCTGCAACATACAACAAT
GCGGCATTCATCAGCAGAAGTCCTATACTCAGCACAGGAAAATTGCTGTATTACCACTTG
TTTGCATGGATTTATGGACTAGTAGGCAGATGTTCTGATGTGATTATGGTAAACTCAACC
TGGACGTATGGTCATGTTGTGTCGATCTGGGGGAAGAAAGACATGACTTTCATTATCTAT
CCACCATGTGACACAAAAGCTTTTCTTGAGATTCCAATAAAAAGTAAAAACAGTAAACCC
GATGTGGAGACTATTGTATCAGTTGGCCAGTTCCGACCAGAAAAAGATCACCAATTACAG
CTTAAAGCCTTTTATGAGTTTTTAAGCCACAAGCCTGT
>40PtYoUk1
GAGGCAAGTTCCTTTCCGTACTTTACACTTCTTGGCCAGAGTTTAGGTTCCTTGGTCCTT
GGATGGGAAGCCCTATCAAGTTATGTACCCGATATATACCTTGATACCATGGGGTATGCA
TTTACCCTGCCATTGTTCAAGTATATCGGAGGTTGCCATGTTGGTTGTTATGTCCACTAC
CCAACAATCAGTACAGATATGCTTACCAGAGTTGGTGATCGCTCTGCAACATACAACAAT
GCAGCATTCATTAGCAGAAGTCCTATACTCAGCACAGGAAAATTGCTGTATTACCACTTG
TTTGCATGGATATATGGACTAGTAGGCAGGTGTTCTGATGTGATTATGGTAAACTCAACC
TGGACATATGGTCATGTGGTGTCGATCTGGGGGAAGAAAGACATGACTTTCATTGTCTAT
CCACCATGTGACACAAAAGCTTTTCTTGAGATTCCAATAAAAAGTAAAAACAGTAAACCC
GATATGGAGACTATTGTATCAGTTGGCCAGTTCCGACCAGAAAAAGATCACCAATTACAG
CTTAAAGCCTTTTATGAGTTTTTAAGCCACAAGCCTGT
>40PtYoUk2
GAGGCAAGTTCCTTTCCGTACTTTACACTTCTCGGCCAGAGTTTAGGTTCCTTGGTCCTT
GGATGGGAAGCCCTATCAAGTTACGTACCCGATATATACCTTGATACCATGGGGTATGCA
TTTACCCTGCCATTGTTCAAGTATATCGGAGGTTGCCATGTTGGTTGTTATGTCCACTAC
CCGACAATCAGTACAGATATGCTTACCAGAGTTGGTGATCGCTCTGCAACATACAACAAT
GCATCATTCATTAACAGAAGTCCTATACTCAGCACAGGAAAATTACTGTATTACCACTTG
TTTGCATGGATATATGGACTAGTAGGCAGGTGTTCTGATGTGATTATGGTAAACTCAACC
TGGACATATGGTCATGTGGTGTCGATCTGGGGGAAGAAAGACATGACTTTCATTGTCTAT
CCACCGTGTGACACAAAAGCTTTTCTTGAGATTCCAATAAAAAGTAAAAACAGTAAACCC
GATATGGAGACTATTGTATCAGTTGGCCAGTTCCGACCAGAAAAAGATCACCAATTACAG
CTTAAAGCCTTTTATGAGTTTTTAAGCCACAAGCCTGT
>49PtYoUk1
GAGGCAAGTTCCTTTCCGTACTTTACACTTCTTGGCCAGAGTTTAGGTTCCTTGGTCCTT
GGATGGGAAGCTCTATCAAGTTACGTACCCGATATATACCTTGATACCATGGGGTATGCA
TTTACCCTGCCATTGTTCAAGTATATCGGAGGTTGCCATGTTGGTTGTTATGTCCACTAC
CCAACAATCAGTACAGATATGCTTACCAGAGTTGGTGATCGCTCTGCAACATACAACAAT
GCAGCATTCATTAGCAGAAGTCCCATACTCAGCACAGGAAAATTGCTGTATTACCACTTG
TTTGCATGGATATATGGACTAGTAGGCAGATGTTCTGATGTGATTATGGTAAACTCATCC
TGGACGTATGGTCATGTGGTGTCGATCTGGGGGAAGAAAGACGTGACTTTCATTGTCTAT
CCACCATGTGACACAAAAGCTTTTCTTGAGATTCCAATAACAAGTAAAAACAGTAAACCC
GATGTAGAGACTATTGTATCAGTTGGCCAGTTCCGACCAGAAAAAGATCACCAATTACAG
CTTAAAGCCTTTTATGAGTTTTTAAGCCACAAGCCTTT
>49PtYoUk2
GAGGCAAGTTCCTTTCCGTACTTTACACTTCTTGGCCAGAGTTTAGGTTCCTTGGTCCTT
GGATGGGAAGCCCTATCAAGTTACGTACCCGATATATACCTTGATACCATGGGGTATGCA
TTTACCCTGCCATTGTTCAAGTATATCGGAGGTTGCCATGTTGGTTGTTATGTCCACTAC
CCGACAATCAGTACAGATATGCTTACCAGAGTTGGTGATCGCTCTGCAACATACAACAAT
GCAGCATTCATTAGCAGAAGTCCTATACTCAGCACAGGAAAATTGCTGTATTACCACTTG
TTTGCATGGATATATGGACTAGTAGGCAGGTGTTCTGATGTGATTATGGTAAACTCAACC
TGGACATATGGTCATGTGGTGTCGATCTGGGGGAAGAAAGACATGACTTTCATTGTCTAT
CCACCATGTGACACAAAAGCTTTTCTTGAGATTCCAATAAAAAGTAAAAACAGTAAACCC
GATATGGAGACTATTGTATCAGTTGGCCAGTTCCGACCAGAAAAAGATCACCAATTACAG
CTTAAAGCCTTTTATGAGTTTTTAAGCCACAAGCCTGT
>63PtErYa
GAGGCAAGTTCCTTTCCGTACTTTACGCTTCTCGGCCAGAGTTTAGGTTCCTTGGTCCTT
GGATGGGAAGCCCTATCAAGTTATGTACCCGATATATACCTTGATACCATGGGGTATGCA
TTTACCCTGCCATTGTTCAAGTATATCGGAGGTTGCCATGTTGGTTGTTATGTCCACTAC
CCGACAATCAGTACAGATATGCTTACCAGAGTTGGTGATCGCTCTGCAACATACAACAAT
GCAGCATTCATTAGCAGAAGTCCTATACTCAGCACAGGAAAATTACTGTATTACCACTTG
TTTGCATGGATATATGGACTAGTAGGCAGGTGTTCTGATGTGATTATGGTAAACTCAACC
TGGACATATGGTCATGTGGTGTCGATCTGGGGGAAGAAAGACATGACTTTCATTGTCTAT
CCACCGTGTGACACAAAAGCTTTTCTTGAGATTCCAATAAAAAGTAAAAACAGTAAACCC
GATATGGAGACTATTGTATCAGTTGGCCAGTTCCGACCAGAAAAAGATCACCAATTACAG
CTTAAAGCCTTTTATGAGTTTTTAAGCCACAAGCCTGT
>65PtErYa1
GAGGCAAGTTCCTTTCCGTACTTTACACTTCTTGGCCAGAGTTTAGGTTCCTTGGTCCTT
GGATGGGAAGCCCTATCAAGTTATGTACCCGATATATACCTTGATACCATGGGGTATGCA
TTTACCCTGCCATTGTTCAAGTATATCGGAGGTTGCCATGTTGGTTGTTATGTCCACTAC
CCAACGATCAGTACAGATATGCTTACCAGAGTTGGTGATCGCTCTGCAACATACAACAAT
GCAGCATTCATTAGCAGAAGTCCTATACTCAGCACAGGAAAATTGCTGTATTACCACTTG
TTTGCATGGATATATGGACTAGTAGGCAGATGTTCTGATGTGATTATGGTAAACTCAACC
TGGACGTATGGTCATGTGGTGTCGATCTGGGGGAAGAAAGACATGACTTTCATTGTCTAT
CCACCATGTGACACAAAAGCTTTTCTTGAGATTCCAATAGCAAGTAAAAACAGTAAACCC
GATGTGGAGACTATTGTATCAGTTGGCCAGTTCCGACCAGAAAAAGATCACCAATTACAG
CTTAAAGCCTTTTATGAGTTTTTAAGCCACAAGCCTGT
>65PtErYa2
GAGGCAAGTTCCTTTCCGTACTTTACACTTCTTGGCCAGAGTTTAGGTTCCTTGGTCCTT
GGATGGGAAGCCCTATCAAGTTACGTACCCGATATATACCTTGATACCATGGGGTATGCA
TTTACCCTGCCATTGTTCAAGTATATTGGAGGTTGCCATGTTGGTTGTTATGTCCACTAC
CCGACAATCAGTACAGATATGCTTACCAGAGTTGGTGATCGCTCTGCAACATACAACAAT
GCGGCATTCATTAGCAGAAGTCCTATACTCAGCACAGGAAAATTGCTGTATTACCACTTG
TTTGCATGGATATATGGACTAGTAGGCAGGTGTTCTGATGTGATTATGGTAAACTCAACC
TGGACATATGGTCATGTGGTGTCGATCTGGGGGAAGAAAGACATGACTTTCATTGTCTAT
CCACCATGTGACACAAAAGCTTTTCTTGAGATTCCAATAAAAAGTAAAAACAGTAAACCC
GATATGGAGACTATTGTATCAGTTGGCCAGTTCCGACCAGAAAAAGATCACCAATTACAG
CTTAAAGCCTTTTATGAGTTTTTAAGCCACAAGCCTGT
>91PtToYo1
GAGGCAAGTTCCTTTCCGTACTTTACACTTCTTGGCCAGAGTTTAGGTTCCTTGGTCCTT
GGATGGGAAGCCCTATCAAGTTATGTACCCGATATATACCTTGATACCATGGGGTATGCA
TTTACCCTGCCATTGTTCAAGTATATCGGAGGTTGCCATGTTGGTTGTTATGTCCACTAC
CCGACAATCAGTACAGATATGCTTACCAGAGTTGGTGATCGCTCTGCAACATACAACAAT
GCAGCATTCATTAGCAGAAGTCCCATACTCAGCACAGGAAAATTGCTGTATTACCACTTG
TTTGCATGGATATATGGACTAGTAGGCAGATGTTCTGATGTGATTATGGTAAACTCAACC
TGGACGTATGGTCATGTTGTGTCGATCTGGGGGAAGAAAGACATGACCTTCATTGTCTAT
CCACCGTGTGACACAAAAGCTTTTCTTGAGATTCCAATAAAAAGTAAAAACAGTAAACCC
GATTTGGAGACTATTGTATCAGTTGGCCAGTTCCGACCAGAAAAAGATCACCAATTACAG
CTTAAAGCCTTTTATGAGTTTTTAAGCCACAAGCCTGT
>91PtToYo2
GAGGCAAGTTTCTTTCCGTACTTTACGCTTCTCGGCCAGAGTTTAGGTTCCTTGGTCCTT
GGATGGGAAGCCCTATCAAGTTACGTACCCGATATATACCTTGATACCATGGGGTATGCA
TTTACCCTGCCATTGTTCAAGTATATCGGAGGTTGCCATGTTGGTTGTTATATCCACTAC
CCGACAATCAGTACAGATATGCTTACCAGAGTTGGTGATCGCTCTGCAACATACAACAAT
GCAGCATTCATTAGCAGAAGTCCTATACTCAGCACAGGAAAATTGCTGTATTACCACTTG
CTTGCATGGATATATGGACTAGTAGGCAGATGTTCTGATGTGATTATGGTAAACTCAACC
TGGACGTATGGTCATGTGGTGTCGATCTGGGGGAAGAAAGACATGACTTTCATTGTCTAT
CCACCATGTGACACAAAAGCTTTTCTTGAGATTCCAATAGCAAGTAAAAACAGTAAACCC
GATGTGGAGACTATTGTATCAGTTGGCCAGTTCCGACCAGAAAAAGATCACCAATTACAG
CTTAAAGCCTTTTATGAGTTTTTAAGCCACAAGCCTGT
>98PtToKa1
GAGGCAAGTTCCTTTCCGTACTTTACACTTCTTGGCCAGAGTTTAGGTTCCTTGGTCCTT
GGATGGGAAGCCCTATCAAGTTATGTACCCGATATATACCTTGATACCATGGGGTATGCA
TTTACCCTGCCATTGTTCAAGTATATCGGAGGTTGCCATGTTGGTTGTTATGTCCACTAC
CCAACAATCAGTACAGATATGCTTACCAGAGTTGGTGATCGCTCTGCAACATACAACAAT
GCAGCATTCATTAGCAGAAGTCCTATACTCAGCACAGGAAAATTGCTGTATTACCACTTG
TTTGCATGGATATATGGACTAGTAGGCAGATGTTCTGATGTGATTATGGTAAACTCAACC
TGGACGTATGGTCATGTGGTGTCGATCTGGGGGAAGAAAGACATGACTTTCATTGTCTAT
CCACCATGTGACACAAAAGCTTTTCTTGAGATTCCAATAAAAAGTAAAAACAGTAAACCC
GATATGGAGACTATTGTATCAGTTGGCCAGTTCCGACCAGAAAAAGATCACCAATTACAG
CTTAAAGCCTTTTATGAGTTTTTAAGCCACAAGCCTGT
>98PtToKa2
GAGGCAAGTTCCTTTCCGTACTTTACGCTTCTCGGCCAGAGTTTAGGTTCCTTGGTCCTT
GGATGGGAAGCCCTATCAAGTTACGTACCCGATATATACCTTGATACCATGGGGTATGCA
TTTACCCTGCCATTGTTCAAGTATATCGGAGGTTGCCATGTTGGTTGTTATGTCCACTAC
CCGACAATCAGTACAGATATGCTTACCAGAGTTGGTGATCGCTCTGCAACATACAACAAT
GCAGCATTCATTAGCAGAAGTCCTATACTCAGCACAGGAAAATTGCTGTATTACCACTTG
TTTGCATGGATATATGGACTAGTAGGCAGATGTTCTGATGTGATTATGGTAAACTCAACC
TGGACGTATGGTCATGTTGTGTCAATCTGGGGGAAGAAAGACATGACCTTCATTGTCTAT
CCACCGTGTGACACAAAAGCTTTTCTTGAGATTCCAATAAAAAGTAAAAACAGTAAACCT
GATTTGGAGACTATTGTATCAGTTGGCCAGTTCCGACCAGAAAAAGATCACCAATTACAG
CTTAAAGCCTTTTATGAGTTTTTAAGCCACAAGCCTGT
>100PtToKa1
GAGGCAAGTTCCTTTCCGTACTTTACACTTCTTGGCCAGAGTTTAGGTTCCTTGGTCCTT
GGATGGGAAGCCCTATCAAGTTACGTACCCGATATATACCTTGATACCATGGGGTATGCA
TTTACCCTGCCATTGTTCAAGTATATCGGAGGTTGCCATGTTGGTTGTTATGTCCACTAC
CCAACAATCAGTACAGATATGCTTACCAGAGTTGGTGATCGCTCTGCAACATACAACAAT
GCAGCATTCATTAGCAGAAGTCCTATACTCAGCACAGGAAAATTGCTGTATTACCACTTG
TTTGCATGGATATATGGACTAGTAGGCAGGTGTTCTGATGTGATTATGGTAAACTCAACC
TGGACATATGGTCATGTGGTGTCGATCTGGGGGAAGAAAGACATGACTTTCATTGTCTAT
CCACCATGTGACACAAAAGCTTTTCTTGAGATTCCAATAAAAAGTAAAAACAGTAAACCC
GATATGGAGACTATTGTATCAGTTGGCCAGTTCCGACCAGAAAAAGATCACCAATTACAG
CTTAAAGCCTTTTATGAGTTTTTAAGCCACAAGCCTGT
>100PtToKa2
GAGGCAAGTTCCTTTCCGTACTTTACGCTTCTCGGCCAGAGTTTAGGTTCCTTGGTCCTT
GGATGGGAAGCCCTATCAAGTTATGTACCCGATATATACCTTGATACCATGGGGTATGCA
TTTACCCTGCCATTGTTCAAGTATATCGGAGGTTGCCATGTTGGTTGTTATGTCCACTAC
CCGACAATCAGTACAGATATGCTTACCAGAGTTGGTGATCGCTCTGCAACATACAACAAT
GCAGCATTCATTAGCAGAAGTCCTATACTCAGCACAGGAAAATTGCTGTATTACCACTTG
TTTGCATGGATATATGGACTAGTAGGCAGATGTTCTGATGTGATTATGGTAAACTCAACC
TGGACGTATGGTCATGTGGTGTCGATCTGGGGGAAGAAAGACATGACTTTCATTATCTAT
CCACCGTGTGACACAAAAGCTTTTCTTGAGATTCCAATAAAAAGTAAAAACAGTAAACCC
GATGTGGAGACTATTGTATCAGTTGGCCAGTTCCGACCAGAAAAAGATCACCAATTACAG
CTTAAAGCCTTTTATGAGTTTTTAAGCCACAAGCCTGT
>358PtOkAk1
GAGGCAAGTTCCTTTCCGTACTTTACACTTCTTGGCCAGAGTTTAGGTTCCTTGGTCCTT
GGATGGGAAGCTCTATCAAGTTATGTACCCGATATATACCTTGATACCATGGGGTATGCA
TTTACCCTGCCATTGTTCAAGTATATCGGAGGTTGCCATGTTGGTTGTTATGTCCACTAC
CCGACAATCAGTACAGATATGCTTACCAGAGTTGGTGATCGCTCTGCAACATACAACAAT
GCAGCATTCATTAGCAGAAGTCCCATACTCAGCACAGGAAAATTGCTGTATTACCACTTG
TTTGCATGGATATATGGACTAGTAGGCAGATGTTCTGATGTGATTATGGTAAACTCAACC
TGGACGTATGGTCATGTTGTGTCGATCTGGGGGAAGAAAGACATGACTTTCATTATCTAT
CCACCATGTGACACAAAAGCTTTTCTTGAGATTCCAATAAAAAGTAAAAACAGTAAACCC
GATGTGGAGACTATTGTATCAGTTGGCCAGTTCCGACCAGAAAAAGATCACCAATTACAG
CTTAAAGCCTTTTATGAGTTTTTAAGCCACAAGCCTGT
>358PtOkAk2
GAGGCAAGTTCCTTTCCGTACTTTACGCTTCTCGGCCAGAGTTTAGGTTCCTTGGTCCTT
GGATGGGAAGCCCTATCAAGTTACGTACCCGATATATACCTTGATACCATGGGGTATGCA
TTTACCCTGCCATTGTTCAAGTATATCGGAGGTTGCCATGTTGGTTGTTATGTCCACTAC
CCGACAATCAGTACAGATATGCTTACCAGAGTTGGTGATCGCTCTGCAACATACAACAAT
GCAGCATTCATTAGCAGAAGTCCTATACTCAGCACAGGAAAATTGCTGTATTACCACTTG
TTTGCATGGATATATGGACTAGTAGGCAGATGTTCTGATGTGATTATGGTAAACTCAACC
TGGACGTATGGTCATGTGGTGTCGATCTGGGGGAAGAAAGACATGACTTTCATTGTCTAT
CCACCATGTGACACAAAAGCTTTTCTTGAGATTCCAATAACAAGTAAAAACAGTAAACCC
GATGTAGAGACTATTGTATCAGTTGGCCAGTTCCGACCAGAAAAAGATCACCAATTACAG
CTTAAAGCCTTTTATGAGTTTTTAAGCCACAAGCCTTT
>361PtOkOk1
GAGGCAAGTTCCTTTCCGTACTTTACACTTCTTGGCCAGAGTTTAGGTTCCTTGGTCCTT
GGATGGGAAGCCCTATCAAGTTATGTACCCGATATATACCTTGATACCATGGGGTATGCA
TTTACCCTGCCATTGTTCAAGTATATCGGAGGTTGCCATGTTGGTTGTTATGTCCACTAC
CCGACAATCAGTACAGATATGCTTACCAGAGTTGGTGATCGCTCTGCAACATACAACAAT
GCAGCATTCATTAGCAGAAGTCCTATACTCAGCACAGGAAAATTGCTGTATTACCACTTG
TTTGCATGGATATATGGACTAGTAGGCAGATGTTCTGATGTGATTATGGTAAACTCAACC
TGGACGTATGGTCATGTGGTGTCGATCTGGGGGAAGAAAGACATGACTTTCATTGTCTAT
CCACCATGTGACACAAAAGCTTTTCTTGAGATTCCAATAACAAGTAAAAACAGTAAACCC
TATGTGGAGACTATTGTATCAGTTGGCCAGTTCCGACCAGAAAAAGATCACCAATTACAG
CTTAAAGCCTTTTATGAGTTTTTAAGCCACAAGCCTGT
>361PtOkOk2
GAGACAAGTTCCTTTCCGTACTTTACGCTTCTCGGCCAGAGTTTAGGTTCCTTGGTCCTT
GGATGGGAAGCCCTATCAAGTTACGTACCCGATATATACCTTGATACCATGGGGTATGCA
TTTACCCTGCCATTGTTCAAGTATATTGGAGGTTGCCATGTTGGTTGTTATGTCCACTAC
CCGACAATCAGTACAGATATGCTTACCAGAGTTGGTGATCGCTCTGCAACATACAACAAT
GCGGCATTCATTAGCAGAAGTCCTATACTCAGCACAGGAAAATTGCTGTATTACCACTTG
TTTGCATGGATATATGGACTAGTAGGCAGATGTTCTGATGTGATTATGGTAAACTCAACC
TGGACGTATGGTCATGTTGTGTCAATCTGGGGGAAGAAAGACATGACCTTCATTGTCTAT
CCACCGTGTGACACAAAAGCTTTTCTTGAGATTCCAATAAAAAGTAAAAACAGTAAACCC
GATTTGGAGACTATTGTATCAGTTGGCCAGTTCCGACCAGAAAAAGATCACCAATTACAG
CTTAAAGCCTTTTATGAGTTTTTAAGCCACAAGCCTGT
>371PtOkZa1
GAGGCAAGTTCCTTTCCGTACTTTACACTTCTTGGCCAGAGTTTAGGTTCCTTGGTCCTT
GGATGGGAAGCCCTATCAAGTTACGTACCCGATATATACCTTGATACCATGGGGTATGCA
TTTACCCTGCCATTGTTCAAGTATATCGGAGGTTGCCATGTTGGTTGTTATGTCCACTAC
CCAACAATCAGTACAGATATGCTTACCAGAGTTGGTGATCGCTCTGCAACATACAACAAT
GCAGCATTCATTAGCAGAAGTCCTATACTCAGCACAGGAAAATTGCTGTATTACCACTTG
TTTGCATGGATATATGGACTAGTAGGCAGGTGTTCTGATGTGATTATGGTAAACTCAACC
TGGACATATGGTCATGTGGTGTCGATCTGGGGGAAGAAAGACATGACTTTCATTGTCTAT
CCACCATGTGACACAAAAGCTTTTCTTGAGATTCCAATAAAAAGTAAAAACAGTAAACCC
GATATGGAGACTATTGTATCAGTTGGCCAGTTCCGACCAGAAAAAGATCACCAATTACAG
CTTAAAGCCTTTTATGAGTTTTTAAGCCACAAGCCTGT
>371PtOkZa2
GAGGCAAGTTCCTTTCCGTACTTTACGCTTCTCGGCCAGAGTTTAGGTTCCTTGGTCCTT
GGATGGGAAGCCCTATCAAGTTATGTACCCGATATATACCTTGATACCATGGGGTATGCA
TTTACCCTGCCATTGTTCAAGTATATCGGAGGTTGCCATGTTGGTTGTTATGTCCACTAC
CCGACAATCAGTACAGATATGCTTACCAGAGTTGGTGATCGCTCTGCAACATACAACAAT
GCAGCATTCATTAGCAGAAGTCCTATACTCAGCACAGGAAAATTACTGTATTACCACTTG
TTTGCATGGATATATGGACTAGTAGGCAGGTGTTCTGATGTGATTATGGTAAACTCAACC
TGGACATATGGTCATGTGGTGTCGATCTGGGGGAAGAAAGACATGACTTTCATTGTCTAT
CCACCGTGTGACACAAAAGCTTTTCTTGAGATTCCAATAAAAAGTAAAAACAGTAAACCC
GATATGGAGACTATTGTATCAGTTGGCCAGTTCCGACCAGAAAAAGATCACCAATTACAG
CTTAAAGCCTTTTATGAGTTTTTAAGCCACAAGCCTGT
>3PyOkOd1
GAGGCAAGTTCCTTTCCGTACTTTACACTTCTTGGCCAGAGTTTAGGTTCCTTGGTCCTT
GGATGGGAAGCCCTATCAAGTTATGTACCCGATATATACCTTGATACCATGGGGTATGCA
TTTACCCTGCCATTGTTCAAGTATATCGGAGGTTGCCATGTTGGTTGTTATGTCCACTAC
CCAACAATCAGTACAGATATGCTTACCAGAGTTGGTGATCGCTCTGCAACATACAACAAT
GCAGCATTCATTAGCAGAAGTCCTATACTCAGCACAGGAAAATTGCTGTATTACCACTTG
TTTGCATGGATATATGGACTAGTAGGCAGGTGTTCTGATGTGATTATGGTAAACTCAACC
TGGACATATGGTCATGTGGTGTCGATCTGGGGGAAGAAAGACATGACTTTCATTGTCTAT
CCACCATGTGACACAAAAGCTTTTCTTGAGATTCCAATAAAAAGTAAAAACAGTAAACCC
GATATGGAGACTATTGTATCAGTTGGCCAGTTCCGACCAGAAAAAGATCACCAATTACAG
CTTAAAGCCTTTTATGAGTTTTTAAGCCACAAGCCTGT
>3PyOkOd2
GAGGCAAGTTTCTTTCCGTACTTTACGCTTCTCGGCCAGAGTTTAGGTTCCTTGGTCCTT
GGATGGGAAGCCCTATCAAGTTAGGTACCCGATATATACCTTGATACCATGGGGTATGCA
TTTACCCTGCCATTGTTCAAGTATATCGGAGGTTGCCATGTTGGTTGTTATGTCCACTAC
CCGACAATCAGTACAGATATGCTTACCAGAGTTGGTGATCGCTCTGCAACATACAACAAT
GCAGCATTCATTAGCAGAAGTCCCATACTCAGCACAGGAAAATTGCTGTATTACCACTTG
TTTGCATGGATATATGGACTAGTAGGCAGATGTTCTGATGTGATTATGGTAAACTCAACC
TGGACGTATGGTCATGTTGTGTCGATCTGGGGGAAGAAAGACATGACCTTCATTGTCTAT
CCACCGTGTGACACAAAAGCTTTTCTTGAGATTCCAATAAAAAGTAAAAACAGTAAACCC
GATTTGGAGACTATTGTATCAGTTGGCCAGTTCCGACCAGAAAAAGATCACCAATTACAG
CTTAAAGCCTTTTATGAGTTTTTAAGCCACAAGCCTGT
>14PyOkOd1
GAGGCAAGTTCCTTTCCGTACTTTACACTTCTTGGCCAGAGTTTAGGTTCCTTGGTCCTT
GGATGGGAAGCCCTATCAAGTTACGTACCCGATATATACCTTGATACCATGGGGTATGCA
TTTACCCTGCCATTGTTCAAGTATATCGGAGGTTGCCATGTTGGTTGTTATGTCCACTAC
CCAACAATCAGTACAGATATGCTTACCAGAGTTGGTGATCGCTCTGCAACATACAACAAT
GCAGCATTCATTAGCAGAAGTCCTATACTCAGCACAGGAAAATTGCTGTATTACCACTTG
TTTGCATGGATATATGGACTAGTAGGCAGGTGTTCTGATGTGATTATGGTAAACTCAACC
TGGACATATGGTCATGTGGTGTCGATCTGGGGGAAGAAAGACATGACTTTCATTGTCTAT
CCACCATGTGACACAAAAGCTTTTCTTGAGATTCCAATAAAAAGTAAAAACAGTAAACCC
GATATGGAGACTATTGTATCAGTTGGCCAGTTCCGACCAGAAAAAGATCACCAATTACAG
CTTAAAGCCTTTTATGAGTTTTTAAGCCACAAGCTTGT
>14PyOkOd2
GAGGCAAGTTCCTTTCCGTACTTTACACTTCTTGGCCAGAGTTTAGGTTCCTTGGTCCTT
GGATGGGAAGCCCTATCAAGTTACGTACCCGATATATACCTTGATACCATGGGGTATGCA
TTTACCCTGCCATTGTTCAAGTATATTGGAGGTTGCCATGTTGGTTGTTATGTCCACTAC
CCGACAATCAGTACAGATATGCTTACCAGAGTTGGTGATCGCTCTGCAACATACAACAAT
GCAGCATTCATTAGCAGAAGTCCTATACTCAGCACAGGAAAATTGCTGTATTACCACTTG
TTTGCATGGATATATGGACTAGTAGGCAGGTGTTCTGATGTGATTATGGTAAACTCAACC
TGGACATATGGTCATGTGGTGTCGATCTGGGGGAAGAAAGACATGACTTTCATTGTCTAT
CCACCATGTGACACAAAAGCTTTTCTTGAGATTCCAATAAAAAGTAAAAACAGTAAACCC
GATATGGAGACTATTGTATCAGTTGGCCAGTTCCGACCAGAAAAAGATCACCAATTACAG
CTTAAAGCCTTTTATGAGTTTTTAAGCCACAAGCCTGT
>15PyOkOd1
GAGGCAAGTTCCTTTCCGTACTTTACACTTCTTGGCCAGAGTTTAGGTTCCTTGGTCCTT
GGATGGGAAGCCCTATCAAGTTATGTACCCGATATATACCTTGATACCATGGGGTATGCA
TTTACCCTGCCATTGTTCAAGTATATCGGAGGTTGCCATGTTGGTTGTTATGTCCACTAC
CCGACAATCAGTACAGATATGCTTACCAGAGTTGGTGATCGCTCTGCAACATACAACAAT
GCAGCATTCATTAGCAGAAGTCCCATACTCAGCACAGGAAAATTGCTGTATTACCACTTG
TTTGCATGGATATATGGACTAGTAGGCAGATGTTCTGATGTGATTATGGTAAACTCAACC
TGGACGTATGGTCATGTTGTGTCGATCTGGGGGAAGAAAGACATGACCTTCATTGTCTAT
CCACCGTGTGACACAAAAGCTTTTCTTGAGATTCCAATAAAAAGTAAAAACAGTAAACCC
GATTTGGAGACTATTGTATCAGTTGGCCAGTTCCGACCAGAAAAAGATCACCAATTACAG
CTTAAAGCCTTTTATGAGTTTTTAAGCCACAAGCCTGT
>15PyOkOd2
GAGGCAAGTTTCTTTCCGTACTTTACGCTTCTCGGCCAGAGTTTAGGTTCCTTGGTCCTT
GGATGGGAAGCCCTATCAAGTTACGTACCCGATATATACCTTGATACCATGGGGTATGCA
TTTACCCTGCCATTGTTCAAGTATATCGGAGGTTGCCATGTTGGTTGTTATGTCCACTAC
CCAACAATCAGTACAGATATGCTTACCAGAGTTGGTGATCGCTCTGCAACATACAACAAT
GCAGCATTCATTAGCAGAAGTCCTATACTCAGCACAGGAAAATTGCTGTATTACCACTTG
TTTGCATGGATATATGGACTAGTAGGCAGGTGTTCTGATGTGATTATGGTAAACTCAACC
TGGACATATGGTCATGTGGTGTCGATCTGGGGGAAGAAAGACATGACTTTCATTGTCTAT
CCACCATGTGACACAAAAGCTTTTCTTGAGATTCCAATAAAAAGTAAAAACAGTAAACCC
GATATGGAGACTATTGTATCAGTTGGCCAGTTCCGACCAGAAAAAGATCACCAATTACAG
CTTAAAGCCTTTTATGAGTTTTTAAGCCACAAGCCTGT
>16PyOkOd1
GAGGCAAGTTCCTTTCCGTACTTTACACTTCTTGGCCAGAGTTTAGGTTCCTTGGTCCTT
GGATGGGAAGCCCTATCAAGTTATGTACCCGATATATACCTTGATACCATGGGGTATGCA
TTTACCCTGCCATTGTTCAAGTATATCGGAGGTTGCCATGTTGGTTGTTATGTCCACTAC
CCGACAATCAGTACAGATATGCTTACCAGAGTTGGTGATCGCTCTGCAACATACAACAAT
GCAGCATTCATTAGCAGAAGTCCCATACTCAGCACAGGAAAATTGCTGTATTACCACTTG
TTTGCATGGATATATGGACTAGTAGGCAGATGTTCTGATGTGATTATGGTAAACTCAACC
TGGACGTATGGTCATGTTGTGTCGATCTGGGGGAAGAAAGACATGACCTTCATTGTCTAT
CCACCGTGTGACACAAAAGCTTTTCTTGAGATTCCAATAAAAAGTAAAAACAGTAAACCC
GATTTGGAGACTATTGTATCAGTTGGCCAGTTCCGACCAGAAAAAGATCACCAATTACAG
CTTAAAGCCTTTTATGAGTTTTTAAGCCACAAGCCTGT
>16PyOkOd2
GAGGCAAGTTTCTTTCCGTACTTTACGCTTCTCGGCCAGAGTTTAGGTTCCTTGGTCCTT
GGATGGGAAGCCCTATCAAGTTACGTACCCGATATATACCTTGATACCATGGGGTATGCA
TTTACCCTGCCATTGTTCAAGTATATCGGAGGTTGCCATGTTGGTTGTTATGTCCACTAC
CCAACAATCAGTACAGATATGCTTACCAGAGTTGGTGATCGCTCTGCAACATACAACAAT
GCAGCATTCATTAGCAGAAGTCCTATACTCAGCACAGGAAAATTGCTGTATTACCACTTG
TTTGCATGGATATATGGACTAGTAGGCAGGTGTTCTGATGTGATTATGGTAAACTCAACC
TGGACATATGGTCATGTGGTGTCGATCTGGGGGAAGAAAGACATGACTTTCATTGTCTAT
CCACCATGTGACACAAAAGCTTTTCTTGAGATTCCAATAAAAAGTAAAAACAGTAAACCC
GATATGGAGACTATTGTATCAGTTGGCCAGTTCCGACCAGAAAAAGATCACCAATTACAG
CTTAAAGCCTTTTATGAGTTTTTAAGCCACAAGCCTGT
>43PyYoUk1
GAGGCAAGTTCCTTTCCGTACTTCACACTTCTTGGCCAGAGTTTAGGTTCCTTGGTCCTT
GGATGGGAAGCCCTATCAAATTACGTACCCGATATATACCTTGATACCATGGGGTATGCA
TTTACCCTGCCATTGTTCAAGTATATCGGAGGTTGCCATGTTGGTTGTTATGTACACTAC
CCGACAATCAGTACAGATATGCTTACCAGAGTTGGTGATCGCTCTGCAACATACAACAAT
GCAGCCTTCATTAGCAGAAGTCCCATACTCAGCACAGGAAAATTGCTGTATTACTACTTG
TTTGCATGGATATATGGACTAGTAGGCAGATGTTCTGATGTGATTATGGTAAACTCAACC
TGGACATATGGTCATGTTGTGTCGATCTGGGGGAAGAAAGACATGACTTTCATTGTCTAT
CCACCATGTGACACAAAAGCTTTTCTTGAGATTCCAATAAAAAGTAAAAACAGTAAACCC
GATGTGGAGACTATTGTATCAGTTGGCCAGTTCCGACCAGAAAAAGATCACCAATTACAG
CTTAAAGCCTTTTATGAGTTTTTAAGCCACAAGCCTGT
>43PyYoUk2
GAGGCAAGTTTCTTTCCGTACTTCACACTTCTCGGCCAGAGTTTAGGTTCCTTGGTCCTT
GGATGGGAAGCCCTATCAAATTACGTACCCGATATATACCTTGATACCATGGGGTATGCA
TTTACCCTGCCATTGTTCAAGTATATCGGAGGTTGCCATGTTGGTTGTTATGTACACTAC
CCGACAATCAGTACAGATATGCTTACCAGAGTTGGTGATCGCTCTGCAACATACAACAAT
GCAGCCTTCATTAGCAGAAGTCCTATACTCAGCACAGGAAAATTGCTGTATTACCACTTG
TTTGCATGGATATATGGACTAGTAGGCAGATGTTCTGATGTGATTATGGTAAACTCAACC
TGGACATATGGTCATGTTGTGTCGATCTGGGGGAAGAAAGACATGACTTTCATTGTCTAT
CCACCGTGTGACACAAAAGCTTTTCTTGAGATTCCAATAAAAAGTAAAAACAGTAAACCC
GATGTGGAGACTATTGTATCAGTTGGCCAGTTCCGACCAGAAAAAGATCACCAATTACAG
CTTAAAGCCTTTTATGAGTTTTTAAGCCACAAGCCTGT
>44PyYoUk1
GAGGCAAGTTCCTTTCCGTACTTTACGCTTCTTGGCGAGAGTTTAGGTTCCTTGGTCCTT
GGATGGGAAGCCCTATCAAGTTATGTACCCGATATATACCTTGATACCATGGGGTATGCA
TTTACCCTGCCATTGTTCAAGTATATCGGAGGTTGCCATGTTGGTTGTTATGTACACTAC
CCGACAATCAGTACAGATATGCTTACCAGAGTTGGTGATCGCTCTGCAACATACAACAAT
GCAGCATTCATTAGCAGAAGTCCCATACTCAGCACAGGAAAATTGCTGTATTACTACTTG
TTTGCATGGATATATGGACTAGTAGGCAGATGTTCTGATGTGATTATGGTAAACTCAACC
TGGACATATGGTCATGTTGTGTCGATCTGGGGGAAGAAAGACATGACTTTCATTGTCTAT
CCACCATGTGACACAAAAGCTTTTCTTGAGATTCCAATAAAAAGTAAAAACAGTAAACCC
GATGTGGAGACTATTGTATCAGTTGGCCAGTTCCGACCAGAAAAAGATCACCAATTACAG
CTTAAAGCCTTTTATGAGTTTTTAAGCCACAAGCCTGT
>44PyYoUk2
GAGGCAAGTTTCTTTCCGTACTTCACACTTCTCGGCGAGAGTTTAGGTTCCTTGGTCCTT
GGATGGGAAGCCCTATCAAATTACGTACCCGATATATACCTTGATACCATGGGGTATGCA
TTTACCCTGCCATTGTTCAAGTATATCGGAGGTTGCCATGTTGGTTGTTATGTCCACTAC
CCGACAATCAGTACAGATATGCTTACCAGAGTTGGTGATCGCTCTGCAACATACAACAAT
GCAGCCTTCATTAGCAGAAGTCCTATACTCAGCACAGGAAAATTGCTGTATTACCACTTG
TTTGCATGGATATATGGACTAGTAGGCAGATGTTCTGATGTGATTATGGTAAACTCAACC
TGGACGTATGGTCATGTTGTGTCGATCTGGGGGAAGAAAGACATGACCTTCATTGTCTAT
CCACCGTGTGACACAAAAGCTTTTCTTGAGATTCCAATAAAAAGTAAAAACAGTAAACCC
GATGTGGAGACTATTGTATCAGTTGGCCAGTTCCGACCAGAAAAAGATCACCAATTACAG
CTTAAAGCCTTTTATGAGTTTTTAAGCCACAAGCCTGT
>51PyYoUk1
GAGGCAAGTTCCTTTCCGTACTTTACACTTCTTGGCCAGAGTTTAGGTTCCTTGGTCCTT
GGATGGGAAGCTCTATCAAGTTACGTACCCGATATATACCTTGATACCATGGGGTATGCA
TTTACCCTGCCATTGTTCAAGTATATCGGAGGTTGCCATGTTGGTTGTTATGTCCACTAC
CCAACAATCAGTACAGATATGCTTACCAGAGTTGGTGATCGCTCTGCAACATACAACAAT
GCAGCATTCATTAGCAGAAGTCCTATACTCAGCACAGGAAAATTGCTGTATTACCACTTG
TTTGCATGGATATATGGACTAGTAGGCAGATGTTCTGATGTGATTATGGTAAACTCAACC
TGGACGTATGGTCATGTGGTGTCGATCTGGGGGAAGAAAGACATGACTTTCATTGTCTAT
CCACCATGTGACACAAAAGCTTTTCTTGAGATTCCAATAGCAAGTAAAAACAGTAAACCC
GATGTGGAGACTATTGTATCAGTTGGCCAGTTCCGACCAGAAAAAGATCACCAATTACAG
CTTAAAGCCTTTTATGAGTTTTTAAGCCACAAGCCTGT
>51PyYoUk2
GAGGCAAGTTCCTTTCCGTACTTTACACTTCTTGGCCAGAGTTTAGGTTCCTTGGTCCTT
GGATGGGAAGCCCTATCAAGTTACGTACCCGATATATACCTTGATACCATGGGGTATGCA
TTTACCCTGCCATTGTTCAAGTATATCGGAGGTTGCCATGTTGGTTGTTATATCCACTAC
CCGACAATCAGTACAGATATGCTTACCAGAGTTGGTGATCGCTCTGCAACATACAACAAT
GCAGCATTCATTAGCAGAAGTCCTATACTCAGCACAGGAAAATTGCTGTATTACCACTTG
TTTGCATGGATATATGGACTAGTAGGCAGATGTTCTGATGTGATTATGGTAAACTCAACC
TGGACGTATGGTCATGTTGTGTCAATCTGGGGGAAGAAAGACATGACCTTCATTGTCTAT
CCACCGTGTGACACAAAAGCTTTTCTTGAGATTCCAATAAAAAGTAAAAACAGTAAACCC
GATTTGGAGACTATTGTATCAGTTGGCCAGTTCCGACCAGAAAAAGATCACCAATTACAG
CTTAAAGCCTTTTATGAGTTTTTAAGCCACAAGCCTGT
>53PyYoUk1
GAGGCAAGTTCCTTTCCGTACTTTACACTTCTTGGCCAGAGTTTAGGTTCCTTGGTCCTT
GGATGGGAAGCTCTATCAAGTTACGTACCCGATATATACCTTGATACCATGGGGTATGCA
TTTACCCTGCCATTGTTCAAGTATATCGGAGGTTGCCATGTTGGTTGTTATGTCCACTAC
CCAACAATCAGTACAGATATGCTTACCAGAGTTGGTGATCGCTCTGCAACATACAACAAT
GCAGCATTCATTAGCAGAAGTCCTATACTCAGCACAGGAAAATTGCTGTATTACCACTTG
TTTGCATGGATATATGGACTAGTAGGCAGATGTTCTGATGTGATTATGGTAAACTCAACC
TGGACGTATGGTCATGTGGTGTCGATCTGGGGGAAGAAAGACATGACTTTCATTGTCTAT
CCACCATGTGACACAAAAGCTTTTCTTGAGATTCCAATAGCAAGTAAAAACAGTAAACCC
GATGTGGAGACTATTGTATCAGTTGGCCAGTTCCGACCAGAAAAAGATCACCAATTACAG
CTTAAAGCCTTTTATGAGTTTTTAAGCCACAAGCCTGT
>53PyYoUk2
GAGGCAAGTTCCTTTCCGTACTTTACACTTCTTGGCCAGAGTTTAGGTTCCTTGGTCCTT
GGATGGGAAGCCCTATCAAGTTACGTACCCGATATATACCTTGATACCATGGGGTATGCA
TTTACCCTGCCATTGTTCAAGTATATCGGAGGTTGCCATGTTGGTTGTTATATCCACTAC
CCGACAATCAGTACAGATATGCTTACCAGAGTTGGTGATCGCTCTGCAACATACAACAAT
GCAGCATTCATTAGCAGAAGTCCTATACTCAGCACAGGAAAATTGCTGTATTACCACTTG
TTTGCATGGATATATGGACTAGTAGGCAGATGTTCTGATGTGATTATGGTAAACTCAACC
TGGACGTATGGTCATGTTGTGTCAATCTGGGGGAAGAAAGACATGACCTTCATTGTCTAT
CCACCGTGTGACACAAAAGCTTTTCTTGAGATTCCAATAAAAAGTAAAAACAGTAAACCC
GATTTGGAGACTATTGTATCAGTTGGCCAGTTCCGACCAGAAAAAGATCACCAATTACAG
CTTAAAGCCTTTTATGAGTTTTTAAGCCACAAGCCTGT
>81PyErYa1
GAGGCAAGTTCCTTTCCGTACTTTACACTTCTTGGCCAGAGTTTAGGTTCCTTGGTCCTT
GGATGGGAAGCCCTATCAAGTTATGTACCCGATATATACCTTGATACCATGGGGTATGCA
TTTACCCTGCCATTGTTCAAGTATATCGGAGGTTGCCATGTTGGTTGTTATGTCCACTAC
CCGACAATCAGTACAGATATGCTTACCAGAGTTGGTGATCGCTCTGCAACATACAACAAT
GCCGCATTCATCAGCAGAAGTCCTATACTCAGCACAGGAAAATTGCTGTATTACCACTTG
TTTGCATGGATATATGGACTAGTAGGCAGATGTTCTGATGTGATTATGGTAAACTCAACC
TGGACGTATGGTCATGTGGTGTCGATCTGGGGGAAGAAAGACATGACCTTCATTGTCTAT
CCACCGTGTGACACAAAAGCTTTTCTTGAGATTCCAATAAAAAGTAAAAACAGTAAACCC
GATGTGGAGACTATTGTATCAGTTGGCCAGTTCCGACCAGAAAAGGATCACCAATTACAG
CTTAAAGCCTTTTATGAGTTTTTAAGCCACAAGCCTGT
>81PyErYa2
GAGGCAAGTTCCTTTCCGTACTTTACACTTCTCGGCCAGAGTTTAGGTTCCTTGGTCCTT
GGATGGGAAGCCCTATCAAGTTACGTACCCGATATATACCTTGATACCATGGGGTATGCA
TTTACCCTGCCATTGTTCAAGTATATCGGAGGTTGCCATGTTGGTTGTTATGTCCACTAC
CCGACAATCAGTACAGATATGCTTACCAGAGTTGGTGATCGCTCTGCAACATACAACAAT
GCCGCATTCATCAGCAGAAGTCCTATACTCAGCACAGGAAAATTGCTGTATTACCACTTG
TTTGCATGGATATATGGACTAGTAGGCAGATGTTCTGATGTGATTATGGTAAACTCAACC
TGGACGTATGGTCATGTGGTGTCGATCTGGGGGAAGAAAGACATGACCTTCATTGTCTAT
CCACCGTGTGACACAAAAGCTTTTCTTGAGATTCCAACAAAAAGTAAAAACAGTAAACCC
GATGTGGAGACTATTGTATCAGTTGGCCAGTTCCGACCAGAAAAAGATCACCAATTACAG
CTTAAAGCCTTTTATGAGTTTTTAAGCCACAAGCCTGT
>83PyErYa1
GAGGCAAGTTCCTTTCCGTACTTTACACTTCTTGGCCAGAGTTTAGGTTCCTTGGTCCTT
GGATGGGAAGCCCTATCAAGTTACGTACCCGATATATACCTTGATACCATGGGGTATGCA
TTTACCCTGCCATTGTTCAAGTATATCGGAGGTTGCCATGTTGGTTGTTATATCCACTAC
CCGACAATCAGTACAGATATGCTTACCAGAGTTGGTGATCGCTCTGCAACATACAACAAT
GCAGCATTCATTAGCAGAAGTCCTATACTCAGCACAGGAAAATTGCTGTATTACCACTTG
CTTGCATGGATATATGGACTAGTAGGCAGATGTTCTGATGTGATTATGGTAAACTCAACC
TGGACGTATGGTCATGTGGTGTCGATCTGGGGGAAGAAAGACATGACTTTCATTGTCTAT
CCACCATGTGACACAAAAGCTTTTCTTGAGATTCCAATAGCAAGTAAAAACAGTAAACCC
GATGTGGAGACTATTGTATCAGTTGGCCAGTTCCGACCAGAAAAAGATCACCAATTACAG
CTTAAAGCCTTTTATGAGTTTTTAAGCCACAAGCCTGT
>83PyErYa2
GAGGCAAGTTCCTTTCCGTACTTTACACTTCTTGGCCAGAGTTTAGGTTCCTTGGTCCTT
GGATGGGAAGCCCTATCAAGTTACGTACCCGATATATACCTTGATACCATGGGGTATGCA
TTTACCCTGCCATTGTTCAAGTATATTGGAGGTTGCCATGTTGGTTGTTATGTCCACTAC
CCGACAATCAGTACAGATATGCTTACCAGAGTTGGTGATCGCTCTGCAACATACAACAAT
GCAGCATTCATTAGCAGAAGTCCTATACTCAGCACAGGAAAATTGCTGTATTACCACTTG
TTTGCATGGATATATGGACTAGTAGGCAGGTGTTCTGATGTGATTATGGTAAACTCAACC
TGGACATATGGTCATGTGGTGTCGATCTGGGGGAAGAAAGACATGACTTTCATTGTCTAT
CCACCATGTGACACAAAAGCTTTTCTTGAGATTCCAATAAAAAGTAAAAACAGTAAACCC
GATATGGAGACTATTGTATCAGTTGGCCAGTTCCGACCAGAAAAAGATCACCAATTACAG
CTTAAAGCCTTTTATGAGTTTTTAAGCCACAAGCCTGT
>85PyErYa1
GAGGCAAGTTCCTTTCCGTACTTTACACTTCTTGGCCAGAGTTTAGGTTCCTTGGTCCTT
GGATGGGAAGCCCTATCAAGTTACGTACCCGATATATACCTTGATACCATGGGGTATGCA
TTTACCCTGCCATTGTTCAAGTATATCGGAGGTTGCCATGTTGGTTGTTATATCCACTAC
CCGACAATCAGTACAGATATGCTTACCAGAGTTGGTGATCGCTCTGCAACATACAACAAT
GCAGCATTCATTAGCAGAAGTCCTATACTCAGCACAGGAAAATTGCTGTATTACCACTTG
CTTGCATGGATATATGGACTAGTAGGCAGATGTTCTGATGTGATTATGGTAAACTCAACC
TGGACGTATGGTCATGTGGTGTCGATCTGGGGGAAGAAAGACATGACTTTCATTGTCTAT
CCACCATGTGACACAAAAGCTTTTCTTGAGATTCCAATAGCAAGTAAAAACAGTAAACCC
GATGTGGAGACTATTGTATCAGTTGGCCAGTTCCGACCAGAAAAAGATCACCAATTACAG
CTTAAAGCCTTTTATGAGTTTTTAAGCCACAAGCCTGT
>85PyErYa2
GAGGCAAGTTCCTTTCCGTACTTTACACTTCTTGGCCAGAGTTTAGGTTCCTTGGTCCTT
GGATGGGAAGCCCTATCAAGTTACGTACCCGATATATACCTTGATACCATGGGGTATGCA
TTTACCCTGCCATTGTTCAAGTATATTGGAGGTTGCCATGTTGGTTGTTATGTCCACTAC
CCGACAATCAGTACAGATATGCTTACCAGAGTTGGTGATCGCTCTGCAACATACAACAAT
GCAGCATTCATTAGCAGAAGTCCTATACTCAGCACAGGAAAATTGCTGTATTACCACTTG
TTTGCATGGATATATGGACTAGTAGGCAGGTGTTCTGATGTGATTATGGTAAACTCAACC
TGGACATATGGTCATGTGGTGTCGATCTGGGGGAAGAAAGACATGACTTTCATTGTCTAT
CCACCATGTGACACAAAAGCTTTTCTTGAGATTCCAATAAAAAGTAAAAACAGTAAACCC
GATATGGAGACTATTGTATCAGTTGGCCAGTTCCGACCAGAAAAAGATCACCAATTACAG
CTTAAAGCCTTTTATGAGTTTTTAAGCCACAAGCCTGT
>87PyErYa1
GAGGCAAGTTCCTTTCCGTACTTTACACTTCTTGGCCAGAGTTTAGGTTCCTTGGTCCTT
GGATGGGAAGCCCTATCAAGTTACGTACCCGATATATACCTTGATACCATGGGGTATGCA
TTTACCCTGCCATTGTTCAAGTATATCGGAGGTTGCCATGTTGGTTGTTATATCCACTAC
CCGACAATCAGTACAGATATGCTTACCAGAGTTGGTGATCGCTCTGCAACATACAACAAT
GCAGCATTCATTAGCAGAAGTCCTATACTCAGCACAGGAAAATTGCTGTATTACCACTTG
CTTGCATGGATATATGGACTAGTAGGCAGATGTTCTGATGTGATTATGGTAAACTCAACC
TGGACGTATGGTCATGTGGTGTCGATCTGGGGGAAGAAAGACATGACTTTCATTGTCTAT
CCACCATGTGACACAAAAGCTTTTCTTGAGATTCCAATAGCAAGTAAAAACAGTAAACCC
GATGTGGAGACTATTGTATCAGTTGGCCAGTTCCGACCAGAAAAAGATCACCAATTACAG
CTTAAAGCCTTTTATGAGTTTTTAAGCCACAAGCCTGT
>87PyErYa2
GAGGCAAGTTCCTTTCCGTACTTTACACTTCTTGGCCAGAGTTTAGGTTCCTTGGTCCTT
GGATGGGAAGCCCTATCAAGTTACGTACCCGATATATACCTTGATACCATGGGGTATGCA
TTTACCCTGCCATTGTTCAAGTATATTGGAGGTTGCCATGTTGGTTGTTATGTCCACTAC
CCGACAATCAGTACAGATATGCTTACCAGAGTTGGTGATCGCTCTGCAACATACAACAAT
GCAGCATTCATTAGCAGAAGTCCTATACTCAGCACAGGAAAATTGCTGTATTACCACTTG
TTTGCATGGATATATGGACTAGTAGGCAGGTGTTCTGATGTGATTATGGTAAACTCAACC
TGGACATATGGTCATGTGGTGTCGATCTGGGGGAAGAAAGACATGACTTTCATTGTCTAT
CCACCATGTGACACAAAAGCTTTTCTTGAGATTCCAATAAAAAGTAAAAACAGTAAACCC
GATATGGAGACTATTGTATCAGTTGGCCAGTTCCGACCAGAAAAAGATCACCAATTACAG
CTTAAAGCCTTTTATGAGTTTTTAAGCCACAAGCCTGT
>105PyToKa1
GAGGCAAGTTCCTTTCCGTACTTTACACTTCTTGGCCAGAGTTTAGGTTCCTTGGTCCTT
GGATGGGAAGCCCTATCAAGTTACGTACCCGATATATACCTTGATACCATGGGGTATGCA
TTTACCCTGCCATTGTTCAAGTATATCGGAGGTTGCCATGTTGGTTGTTATGTCCACTAC
CCAACAATCAGTACAGATATGCTTACCAGAGTTGGTGATCGCTCTGCAACATACAACAAT
GCAGCATTCATTAGCAGAAGTCCTATACTCAGCACAGGAAAATTGCTGTATTACCACTTG
TTTGCATGGATATATGGACTAGTAGGCAGGTGTTCTGATGTGATTATGGTAAACTCAACC
TGGACATATGGTCATGTGGTGTCGATCTGGGGGAAGAAAGACATGACTTTCATTGTCTAT
CCACCATGTGACACAAAAGCTTTTCTTGAGATTCCAATAAAAAGTAAAAACAGTAAACCC
GATATGGAGACTATTGTATCAGTTGGCCAGTTCCGACCAGAAAAAGATCACCAATTACAG
CTTAAAGCCTTTTATGAGTTTTTAAGCCACAAGCCTGT
>105PyToKa2
GAGGCAAG-TCCTTTCCGTACTTTACACTTCTTGGCCAGAGTTTAGGTTCCTTGGTCCTT
GGATGGGAAGCCCTATCAAGTTACGTACCCGATATATACCTTGATACCATGGGGTATGCA
TTTACCCTGCCATTGTTCAAGTATATCGGAGGTTGCCATGTTGGTTGTTATGTCCACTAC
CCAACAATCAGTACAGATATGCTTACCAGAGTTGGTGATCGCTCTGCAACATACAACAAT
GCAGCATTCATTAGCAGAAGTCCTATACTCAGCACAGGAAAATTGCTGTATTACCACTTG
TTTGCATGGATATATGGACTAGTAGGCAGGTGTTCTGATGTGATTATGGTAAACTCAACC
TGGACATATGGTCATGTGGTGTCGATCTGGGGGAAGAAAGACATGACTTTCATTGTCTAT
CCACCATGTGACACAAAAGCTTTTCTTGAGATTCCAATAAAAAGTAAAAACAGTAAACCC
GATATGGAGACTATTGTATCAGTTGGCCAGTTCCGACCAGAAAAAGATCACCAATTACAG
CTTAAAGCCTTTTATGAGTTTTTAAGCCACAAGCTTGT
>107PyToKa
GAGGCAAGTTCCTTTCCGTACTTTACACTTCTTGGCCAGAGTTTAGGTTCCTTGGTCCTT
GGATGGGAAGCCCTATCAAGTTACGTACCCGATATATACCTTGATACCATGGGGTATGCA
TTTACCCTGCCATTGTTCAAGTATATCGGAGGTTGCCATGTTGGTTGTTATGTCCACTAC
CCAACAATCAGTACAGATATGCTTACCAGAGTTGGTGATCGCTCTGCAACATACAACAAT
GCAGCATTCATTAGCAGAAGTCCTATACTCAGCACAGGAAAATTGCTGTATTACCACTTG
TTTGCATGGATATATGGACTAGTAGGCAGGTGTTCTGATGTGATTATGGTAAACTCAACC
TGGACATATGGTCATGTGGTGTCGATCTGGGGGAAGAAAGACATGACTTTCATTGTCTAT
CCACCATGTGACACAAAAGCTTTTCTTGAGATTCCAATAAAAAGTAAAAACAGTAAACCC
GATATGGAGACTATTGTATCAGTTGGCCAGTTCCGACCAGAAAAAGATCACCAATTACAG
CTTAAAGCCTTTTATGAGTTTTTAAGCCACAAGCCTGT
>359PyOkAk1
GAGGCAAGTTCCTTTCCGTACTTTACACTTCTTGGCCAGAGTTTAGGTTCCTTGGTCCTT
GGATGGGAAGCCCTATCAAGTTACGTACCCGATATATACCTTGATACCATGGGGTATGCA
TTTACCCTGCCATTGTTCAAGTATATCGGAGGTTGCCATGTTGGTTGTTATGTCCACTAC
CCAACAATCAGTACAGATATGCTTACCAGAGTTGGTGATCGCTCTGCAACATACAACAAT
GCAGCATTCATTAGCAGAAGTCCTATACTCAGCACAGGAAAATTGCTGTATTACCACTTG
TTTGCATGGATATATGGACTAGTAGGCAGATGTTCTGATGTGATTATGGTAAACTCAACC
TGGACGTATGGTCATGTGGTGTCGATCTGGGGGAAGAAAGATATGACCTTCATTGTCTAT
CCACCATGTGACACAAAAGCTTTTCTTGAGATTCCAATAAAAAGTAAAAACAGTAAACCT
GATGTGGAGACTATTGTATCAGTTGGCCAGTTCCGACCAGAAAAAGATCACCAATTACAG
CTTAAAGCCTTTTATGAGTTTTTAAGCCACAAGCCTGT
>359PyOkAk2
GAGGCAAGGTCCTTTCCGTACTTTACACTTCTTGGCCAGAGTTTAGGTTCCTTGGTCCTT
GGATGGGAAGCCCTATCAAGTTACGTACCCGATATATACCTTGATACCATGGGGTATGCA
TTTACCCTGCCATTGTTCAAGTATATCGGAGGTTGCCATGTTGGTTGTTATGTCCACTAC
CCAACAATCAGTACAGATATGCTTACCAGAGTTGGTGATCGCTCTGCAACATACAACAAT
GCAGCATTCATTAGCAGAAGTCCTATACTCAGCACAGGAAAATTGCTGTATTACCACTTG
TTTGCATGGATATATGGACTAGTAGGCAGGTGTTCTGATGTGATTATGGTAAACTCAACC
TGGACATATGGTCATGTGGTGTCGATCTGGGGGAAGAAAGACATGACTTTCATTGTCTAT
CCACCATGTGACACAAAAGCTTTTCTTGAGATTCCAATAAAAAGTAAAAACAGTAAACCC
GATATGGAGACTATTGTATCAGTTGGCCAGTTCCGACCAGAAAAAGATCACCAATTACAG
CTTAAAGCCTTTTATGAGTTTTTAAGCCACAAGCTTGT
>42PmYoUk
GAGGCAAGTTCCTTTCCGTACTTTACGCTTCTCGGCCAGAGTTTAGGTTCCTTGGTCCTT
GGATGGGAAGCCCTATCAAGTTATGTACCCGATATATACCTTGATACCATGGGGTATGCA
TTTACCCTGCCATTGTTCAAGTATATCGGAGGTTGCCATGTTGGTTGTTATGTCCACTAC
CCGACAATCAGTACAGATATGCTTACCAGAGTTGGTGATCGCTCTGCAACATTCAACAAT
GCAGCATTCATCAGCAGAAGTCCTATACTCAGCACAGGAAAATTGCTGTATTACCACTTG
TTTGCATGGATATATGGACTAGTAGGCAGATGTTCTGATGTGATTATGGTAAACTCAACC
TGGACGTATGGTCATGTGGTGTCGATCTGGGGGAAGAAAGACATGACTTTCATTGTCTAT
CCACCATGTGACACAAAAGCTTTTCTTGAGATTCCAATAAAAAGTAAAAACAGTAAACCC
GATGTAGAGACTATTGTATCAGTTGGCCAGTTCCGACCAGAAAAAGATCACCAATTACAG
CTTAAAGCTTTTTATGAGTTTTTAAGCCACAAGCCTGT
>61PmYoUk
GAGGCAAGTTCCTTTCCGTACTTTACACTTCTTGGCCAGAGTTTAGGTTCCTTGGTCCTT
GGATGGGAAGCCCTATCAAGTTACGTCCCCGATATATACCTTGATACCATGGGGTATGCA
TTTACCCTGCCATTGTTCAAGTATATCGGAGGTTGCCATGTTGGTTGTTATGTCCACTAC
CCGACAATCAGTACAGACATGCTTACCAGAGTTGTTGATCGCTCTGCAACATACAACAAT
AAAGCATTCATTAGCAGAAGTCCTATACTCAGTACAGGAAAATTGCTGTATTACCACTTG
TTTGCATGGATATATGGACTAGTAGGCAGATGTTCTGATGTGATTATGGTAAACTCAACC
TGGACGTATGGTCATGTTGTCTCGATCTGGGGGAAGAAAGACATGACCTTCATTGTCTAT
CCACCGTGTGACACAAAAGCTTTTCTTGAGATTCCAATAAAAAGTAAAAACAGTAAACCC
GATTTGGAGACTATTGTATCAGTTGGCCAGTTCCGACCAGAAAAAGATCACCAATTACAG
CTTAAAGCCTTTTATGAGTTTTTAAGCCACAAGCCTGT
>73PmErYa1
GAGGCAAGTTCCTTTCCGTACTTTACACTTCTTGGCCAGAGTTTAGGTTCCTTGGTCCTT
GGATGGGAAGCCCTATCAAGTTACGTACCCGATATATACCTTGATACCATGGGGTATGCA
TTTACCCTGCCATTGTTCAAGTATATCGGAGGTTGCCATGTTGGTTGTTATGTCCACTAC
CCAACAATCAGTACAGATATGCTTACCAGAGTTGGTGATCGCTCTGCAACATACAACAAT
GCAGCATTCATTAGCAGAAGTCCTATACTCAGCACAGGAAAATTGCTGTATTACCACTTG
TTTGCATGGATATATGGACTAGTAGGCAGATGTTCTGATGTGATTATGGTAAACTCAACC
TGGACGTATGGTCATGTTGTGTCAATCTGGGGGAAGAAAGACATGACCTTCATTGTCTAT
CCACCGTGTGACACAAAAGCTTTTCTTGAGATTCCAATAAAAAGTAAAAACAGTAAACCT
GATTTGGAGACTATTGTATCAGTTGGCCAGTTCCGACCAGAAAAAGATCACCAATTACAG
CTTAAAGCCTTTTATGAGTTTTTAAGCCACAAGCCTGT
>73PmErYa2
GAGGCAAGTTCCTTTCCGTACTTTACACTTCTTGGCCAGAGTTTAGGTTCCTTGGTCCTT
GGATGGGAAGCCCTATCAAGTTACGTACCCGATATATACCTTGATACCATGGGGTATGCA
TTTACCCTGCCATTGTTCAAGTATATCGGAGGTTGCCATGTTGGTTGTTATGTCCACTAC
CCAACAATCAGTACAGATATGCTTACCAGAGTTGGTGATCGCTCTGCAACATACAACAAT
GCAGCATTCATTAGCAGAAGTCCTATACTCAGCACAGGAAAATTGCTGTATTACCACTTG
TTTGCATGGATATATGGACTAGTAGGCAGATGTTCTGATGTGATTATGGTAAACTCAACC
TGGACGTATGGTCATGTTGTGTCAATCTGGGGGAAGAAAGACATGACCTTCATTGTCTAT
CCACCGTGTGACACAAAAGCTTTTCTTGAGATTCCAATAAAAAGTAAAAACAGTAAACCC
GATTTGGAGACTATTGTATCAGTTGGCCAGTTCCGACCAGAAAAAGATCACCAATTACAG
CTTAAAGCCTTTTATGAGTTTTTAAGCCACAAGCCTGT
>75PmErYa
GAGGCAAGTTCCTTTCCGTACTTTACACTTCTTGGCCAGAGTTTAGGTTCCTTGGTCCTT
GGATGGGAAGCCCTATCAAGTTACGTACCCGATATATACCTTGATACCATGGGGTATGCA
TTTACCCTGCCATTGTTCAAGTATATCGGAGGTTGCCATGTTGGTTGTTATGTCCACTAC
CCGACAATCAGTACAGATATGCTTACCAGAGTTGGTGATCGCTCTGCAACATACAACAAT
GCGGCATTCATTAGCAGAAGTCCTATACTCAGCACAGGAAAATTGCTGTATTACCACTTG
TTTGCATGGATATATGGACTAGTAGGCAGATGTTCTGATGTGATTATGGTAAACTCAACC
TGGACATATGGTCATGTGGTGTCGATCTGGGGGAAGAAAGACATGACCTTCATTGTCTAT
CCACCATGCGACACAAAAGCTTTTCTTAAGATTCCAATAAAAAGTAAAAACAGTAAACCC
GATGTGGAGACTATTGTATCAGTTGGCCAGTTCCGACCAGAAAAAGATCACCAATTACAG
CTTAAAGCCTTTTATGAGTTTTTAAGCCACAAGCCTGT
>77PmErYa1
GAGGCAAGTTCCTTTCCGTACTTTACACTTCTTGGCCAGAGTTTAGGTTCCTTGGTACTT
GGATGGGAAGCCCTATCAAGTTACGTACCCGATATATACCTTGATACCATGGGGTATGCA
TTTACCCTGCCATTGTTCAAGTATATCGGAGGTTGCCATGTTGGTTGTTATGTCCACTAC
CCAACAATCAGTACAGATATGCTTACCAGAGTTGGTGATCGCTCTGCAACATACAACAAT
GCAGCATTCATTAGCAGAAGTCCTATACTCAGCACAGGAAAATTGCTGTATTACCACTTG
TTTGCATGGATATATGGACTAGTAGGCAGATGTTCTGATGTGATTATGGTAAACTCAACC
TGGACGTATGGTCATGTGGTGTCGATCTGGGGGAAGAAAGACATGACTTTCATTGTCTAT
CCACCGTGTGACACAAAAGCTTTTCTTGAGATTCCAATAAAAAGTAAAAACAGTAAACCC
GATGTGGAGACTATTGTATCAGTTGGCCAGTTCCGACCAGAAAAAGATCACCAATTACAG
CTTAAAGCCTTTTATGAGTTTTTAAGCCACAAGCCTGT
>77PmErYa2
GAGGCAAGTTCCTTTCCGTACTTTACGCTTCTTGGCCAGAGTTTAGGTTCCTTGGTCCTT
GGATGGGAAGCCCTATCAAGTTACGTACCCGATATATACCTTGATACCATGGGGTATGCA
TTTACCCTACCACTGTTCAAGTATATCGGAGGTTGCCATGTTGGTTGTTATGTCCACTAT
CCGACAATCAGTACAGATATGCTTACCAGAGTTGGTGATCGCTCTGCAACATACAACAAT
GCAGCATTCATCAGCAGAAGTCCTATACTCAGCACAGGAAAATTGCTGTATTACCACTTG
TTTGCGTGGATATATGGACTAGTAGGCAGATGTTCTGATGTGATTATGGTAAACTCAACC
TGGACGTATGGTCATGTTGTGTCGATCTGGGGGAAGAAAGACATGACCTTCATTGTCTAT
CCACCGTGTGACACAAAAGCTTTTCTTGAGATTCCAATAAAAAGTAAAAACAGTAAACCC
GATTTGGAGACTGTTGTATCAGTTGGCCAGTTCCGACCAGAAAAAGATCACCAATTACAG
CTTAAAGCCTTTTATGAGTTTTTAAGCCACAAGCCTGT
>93PmToYo1
GAGGCAAGTTCCTTTCCGTACTTTACACTTCTTGGCCAGAGTTTAGGTTCCTTGGTCCTT
GGATGGGAAGCCCTATCAAGTTATGTACCCGATATATACCTTGATACCATGGGGTATGCA
TTTACCCTGCCATTGTTCAAGTATATCGGAGGTTGCCATGTTGGTTGTTATGTCCACTAC
CCGACAATCAGTACAGATATGCTTACCAGAGTTGGTGATCGCTCTGCAACATACAACAAT
GCAGCATTCATTAGCAGAAGTCCTATACTCAGCACAGGAAAATTGCTGTATTACCACTTG
TTTGCATGGATATATGGACTAGTAGGCAGATGTTCTGATGTGATTATGGTAAACTCAACC
TGGACATATGGTCATGTTGTGTCAATCTGGGGGAAGAAAGACATGACTTTCATTGTCTAT
CCACCGTGTGACACAAAAGCTTTTCTTGAGATTCCAATAAAAAGTAAAAACAGTAAACCC
GATGTGGAGACTATTGTATCAGTTGGCCAGTTCCGACCAGAAAAAGATCACCAATTACAG
CTTAAAGCCTTTTATGAGTTTTTAAGCCACAAGCCTGT
>93PmToYo2
GAGGCAAGTTCCTTTCCGTACTTTACGCTTCTCGGCCAGAGTTTAGGTTCCTTGGTCCTT
GGATGGGAAGCCCTATCAAGTTACGTACCCGATATATACCTTGATACCATGGGGTATGCA
TTTACCCTGCCATTGTTCAAGTATATCGGAGGTTGCCATGTTGGTTGTTATGTCCACTAC
CCGACAATCAGTACAGATATGCTTACCAGAGTTGGTGATCGCTCTGCAACATACAACAAT
GCGGCATTCATCAGCAGAAGTCCTATACTCAGCACAGGAAAATTGCTGTATTACCACTTG
TTTGCATGGATGTATGGGCTAGTAGGCAGATGTTCTGATGTGATTATGGTAAACTCAACC
TGGACGTATGGTCATGTTGTGTCGATCTGGGGGAAGAAAGACATGACTTTCATTATCTAT
CCACCATGTGACACAAAAGCTTTTCTTGAGATTCCAATAAAAAGTAAAAACAGTAAACCC
GATGTGGAGACTATTGTATCAGTTGGCCAGTTCCGACCAGAAAAAGATCACCAATTACAG
CTTAAAGCCTTTTATGAGTTTTTAAGCCACAAGCCTGT
>94PmToYo1
GAGGCAAGTTCCTTTCCGTACTTTACACTTCTTGGCCAGAGTTTAGGTTCCTTGGTCCTT
GGATGGGAAGCCCTATCAAGTTATGTACCCGATATATACCTTGATACCATGGGGTATGCA
TTTACCCTGCCATTGTTCAAGTATATCGGAGGTTGCCATGTTGGTTGTTATGTCCACTAC
CCGACAATCAGTACAGATATGCTTACCAGAGTTGGTGATCGCTCTGCAACATACAACAAT
GCAGCATTCATTAGCAGAAGTCCTATACTCAGCACAGGAAAATTGCTGTATTACCACTTG
TTTGCATGGATATATGGACTAGTAGGCAGATGTTCTGATGTGATTATGGTAAACTCAACC
TGGACGTATGGTCATGTGGTGTCGATCTGGGGGAAGAAAGACATGACCTTCATTGTCTAT
CCACCATGCGACACAAAAGCTTTTCTTGAGATTCCAATAAAAAGTAAAAACAGTAAACCC
GATGTGGAGACTATTGTATCAGTTGGCCAGTTCCGACCAGAAAAAGATCACCAATTACAG
CTTAAAGCCTTTTATGAGTTTTTAAGCCACAAGCCTGT
>94PmToYo2
GAGGCAAGTTCCTTTCCGTACTTTACACTTCTTGGCCAGAGTTTAGGTTCCTTGGTCCTT
GGATGGGAAGCCCTATCAAGTTATGTACCCGATATATACCTTGATACCATGGGGTATGCA
TTTACCCTGCCATTGTTCAAGTATATCGGAGGTTGCCATGTTGGTTGTTATGTCCACTAC
CCGACAATCAGTACAGATATGCTTACCAGAGTTGGTGATCGCTCTGCAACATACAACAAT
GCCGCATTCATCAGCAGAAGTCCTATATTCAGCACAGGAAAATTGCTGTATTACCACTTG
TTTGCATGGATATATGGACTAGTAGGCAGATGTTCTGATGTGATTATGGTAAACTCAACC
TGGACGTATGGTCATGTGGTGTCGATCTGGGGGAAGAAAGACATGACCTTCATTGTCTAT
CCACCGTGTGACACAAAAGCTTTTCTTGAGATTCCAATAAAAAGTAAAAACAGTAAACCC
GATGTGGAGACTATTGTATCAGTTGGCCAGTTCCGACCAGAAAAGGATCACCAATTACAG
CTTAAAGCCTTTTATGAGTTTTTAAGCCACAAGCCTGT
>216PmOkOd1
GAGGCAAGTTCCTTTCCGTACTTTACACTTCTTGGCCAGAGTTTAGGTTCCTTGGTACTT
GGATGGGAAGCCCTATCAAGTTACGTACCCGATATATACCTTGATACCATGGGGTATGCA
TTTACCCTGCCATTGTTCAAGTATATCGGAGGTTGCCATGTTGGTTGTTATGTCCACTAC
CCAACAATCAGTACAGATATGCTTACCAGAGTTGGTGATCGCTCTGCAACATACAACAAT
GCAGCATTCATTAGCAGAAGTCCTATACTCAGCACAGGAAAATTGCTGTATTACCACTTG
TTTGCATGGATATATGGACTAGTAGGCAGATGTTCTGATGTGATTATGGTAAACTCAACC
TGGACGTATGGTCATGTTGTGTCGATCTGGGGGAAGAAAGACATGACTTTCATTGTCTAT
CCACCGTGTGACACAAAAGCTTTTCTTGAGATTCCAATAAAAAGTAAAAACAGTAAAACC
GATGTGGAGACTGTTGTATCAGTTGGCCAGTTCCGACCAGAAAAAGATCACCAATTACAG
CTTAAAGCCTTTTATGAGTTTTTAAGCCACAAGCCTGT
>216PmOkOd2
GAGGCAAGTTCCTTTCCGTACTTTACGCTTCTTGGCCAGAGTTTAGGTTCCTTGGTCCTT
GGATGGGAAGCCCTATCAAGTTACGTACCCGATATATACCTTGATACCATGGGGTATGCA
TTTACCCTGCCACTGTTCAAGTATATCGGAGGTTGCCATGTTGGTTGTTATGTCCACTAT
CCGACAATCAGTACAGATATGCTTACCAGAGTTGGTGATCGCTCTGCAACATACAACAAT
GCAGCATTCATCAGCAGAAGTCCTATACTCAGCACAGGAAAATTGCTGTATTACCACTTG
TTTGCGTGGATATATGGACTAGTAGGCAGATGTTCTGATGTGATTATGGTAAACTCAACC
TGGACGTATGGTCATGTGGTGTCGATCTGGGGGAAGAAAGACATGACCTTCATTGTCTAT
CCACCGTGTGACACAAAAGCTTTTCTTGAGATTCCAATAAAAAGTAAAAACAGTAAACCC
GATTTGGAGACTATTGTATCAGTTGGCCAGTTCCGACCAGAAAAAGATCACCAATTACAG
CTTAAAGCCTTTTATGAGTTTTTAAGCCACAAGCCTGT
>218PmOkOd1
GAGGCAAGTTCCTTTCCGTACTTTACACTTCTTGGCCAGAGTTTAGGTTCCTTGGTCCTT
GGATGGGAAGCCCTATCAAGTTACGTACCCGATATATACCTTGATACCATGGGGTATGCA
TTTACCCTGCCATTGTTCAAGTATATCGGAGGTTGCCATGTTGGTTGTTATGTCCACTAC
CCAACAATCAGTACAGATATGCTTACCAGAGTTGGTGATCGCTCTGCAACATACAACAAT
GCAGCATTCATTAGCAGAAGTCCTATACTCAGCACAGGAAAATTGCTGTATTACCACTTG
TTTGCATGGATATATGGACTAGTAGGCAGATGTTCTGATGTGATTATGGTAAACTCAACC
TGGACGTATGGTCATGTGGTGTCGATCTGGGGGAAGAAAGATATGACCTTCATTGTCTAT
CCACCATGTGACACAAAAGCTTTTCTTGAGATTCCAATAAAAAGTAAAAACAGTAAACCT
GATGTGGAGACTATTGTATCAGTTGGCCAGTTCCGACCGGAAAAAGATCACCAATTACAG
CTTAAAGCCTTTTATGAGTTTTTAAGCCACAAGCCTGT
>218PmOkOd2
GAGGCAAGTTCCTTTCCGTACTTTAC-CTTCTCGGCCAGAGTTTAGGTTCCTTGGTCCTT
GGATGGGAAGCCCTATCAAGTTACGTACCCGATATATACCTTGATACCATGGGGTATGCA
TTTACCCTGCCATTGTTCAAGTATATCGGAGGTTGCCATGTTGGTTGTTATGTCCACTAC
CCAACAATCAGTACAGATATGCTTACCAGAGTTGGTGATCGCTCTGCAACATACAACAAT
GCAGCATTCATTAGCAGAAGTCCTATACTCAGCACAGGAAAATTGCTGTATTACCACTTG
TTTGCATGGATATATGGACTAGTAGGCAGATGTTCTGATGTGATTATGGTAAACTCAACC
TGGACGTATGGTCATGTTGTGTGGATCTGGGGGAAGAAAGACATGACTTTCATTGTCTAT
CCACCGTGTGACACAAAAGCTTTTCTTGAGATTCCAATAAAAAGTAAAAACAGTAAAACC
GATGTGGAGACTGTTGTATCAGTTGGCCAGTTCCGACCAGAAAAAGATCACCAATTACAG
CTTAAAGCCTTTTATGAGTTTTTAAGCCACAAGCCTGT
>220PmOkOd1
GAGGCAAGTTCCTTTCCGTACTTTACACTTCTTGGCCAGAGTTTAGGTTCCTTGATCCTT
GGATGGGAAGCCCTATCAAGTTATGTACCCGATATATACCTTGATACCATGGGGTATGCA
TTTACCCTGCCATTGTTCAAGTATATCGGAGGTTGCCATGTTGGTTGTTATGTCCACTAC
CCGACAATCAGTACAGATATGCTTACCAGAGTTGGTGATCGCTCTGCAACATACAACAAT
GCCGCATTCATCAGCAGAAGTCCTATACTCAGCACAGGAAAATTGCTGTATTACCACTTG
TTTGCATGGATATATGGACTAGTAGGCAGATGTTCTGATGTGATTATGGTAAACTCAACC
TGGACGTATGGTCATGTGGTGTCGATCTGGGGGAAGAAAGACATGACCTTCATTGTCTAT
CCACCGTGTGACACAAAAGCTTTTCTTGAGATTCCAACAAAAAGTAAAAACAGTAAACCT
GATGTGGAGACTATTGTATCAGTTGGCCAGTTCCGACCAGAAAAGGATCACCAATTACAG
CTTAAAGCCTTTTATGAGTTTTTATGCCACAAGCCTGT
>220PmOkOd2
GAGGCAAGTTCCTTTCCGTACTTTACACTTCTTGGCCAGAGTTTAGGTTCCTTGGTCCTT
GGATGGGAAGCCCTATCAAGTTATGTACCCGATATATACCTTGATACCATGGGGTATGCA
TTTACCCTGCCATTGTTCAAGTATATCGGAGGTTGCCATGTTGGTTGTTATGTCCACTAC
CCGACAATCAGTACAGATATGCTTACCAGAGTTGGTGATCGCTCTGCAACATACAACAAT
GCCGCATTCATCAGCAGAAGTCCTATACTCAGCACAGGAAAATTGCTGTATTACTACTTG
TTTGCATGGATATATGGACTAGTAGGCAGATGTTCTGATGTGATTATGGTAAACTCAACC
TGGACATATGGTCATGTGGTGTCGATCTGGGGGAAGAAAGACATGACCTTCATTGTCTAT
CCACCATGCGACACAAAAGCTTTTCTTGAGATTCCAATAAAAAGTAAAAACAGTAAACCC
GATGTGGAGACTATTGTATCAGTTGGCCAGTTCCGACCAGAAAAAGATCACCAATTACAG
CTTAAAGCCTTTTATGAGTTTTTAAGCCACAAGCCTGT
>222PmOkOd1
GAGGCAAGTTCCTTTCCGTACTTTACGCTTCTTGGCCAGAGTTTAGGTTCCTTGGTACTT
GGATGGGAAGCCCTATCAAGTTACGTACCCGATATATACCTTGATACCATGGGGTATGCA
TTTACCCTGCCATTGTTCAAGTATATCGGAGGTTGCCATGTTGGTTGTTATGTCCACTAC
CCAACAATCAGTACAGATATGCTTACCAGAGTTGGTGATCGCTCTGCAACATACAACAAT
GCAGCATTCATTAGCAGAAGTCCTATACTCAGCACAGGAAAATTGCTGTATTACCACTTG
TTTGCATGGATATATGGACTAGTAGGCAGATGTTCTGATGTGATTATGGTAAACTCAACC
TGGACGTATGGTCATGTGGTGTCGATCTGGGGGAAGAAAGATATGACCTTCATTGTCTAT
CCACCATGTGACACAAAAGCTTTTCTTGAGATTCCAATAAAAAATAAAAACAGTAAACCT
GATGTGAAGACTATTGTATCAGTTGGCCAGTTCCGACCGGAAAAAGATCACCAATTACAG
CTTAAAGCCTTTTATGAGTTTTTAAGCCACAAGCCTGT
>222PmOkOd2
GAGGCAAGTTCCTTTCCGTACTTTACGCTTCTCGGCCAGAGTTTAGGTTCCTTGGTACTT
GGATGGGAAGCCCTATCAAGTTACGTACCCGATATATACCTTGATACCATGGGGTATGCA
TTTACCCTGCCACTGTTCAAGTATATCGGAGGTTGCCATGTTGGTTGTTATGTCCACTAT
CCGACAATCAGTACAGATATGCTTACCAGAGTTGGTGATCGCTCTGCAACATACAACAAT
GCAGCATTCATCAGCAGAAGTCCTATACTCAGCACAGGAAAATTGCTGTATTACCACTTG
TTTGCGTGGATATATGGACTAGTAGGCAGATGTTCTGATGTGATTATGGTAAACTCAACC
TGGACGTATGGTCATGTGGTGTCGATCTGGGGGAAGAAAGACATGACCTTCATTGTCTAT
CCACCGTGTGACACAAAAGCTTTTCTTGAGATTCCAATAAAAAGTAAAAACAGTAAACCC
GATTTGGAGACTATTGTATCAGTTGGCCAGTTCCGACCAGAAAAAGATCACCAATTACAG
CTTAAAGCCTTTTATGAGTTTTTAAGCCACAAGCCTGT
>240PmErSu1
GAGGCAAGTTCCTTTCCGTACTTTACACTTCTTGGCCAGAGTTTAGGTTCCTTGGTACTT
GGATGGGAAGCCCTATCAAGTTATGTACCCGATATATACCTTGATACCATGGGGTATGCA
TTTACCCTGCCATTGTTCAAGTATATCGGAGGTTGCCATGTTGGTTGTTATGTCCACTAC
CCAACAATCAGTACAGATATGCTTACCAGAGTTGGTGATCGCTCTGCAACATACAACAAT
GCAGCATTCATTAGCAGAAGTCCTATACTCAGCACAGGAAAATTGCTGTATTACCACTTG
TTTGCATGGATATATGGACTAGTAGGCAGATGTTCTGATGTGATTATGGTAAACTCAACC
TGGACGTATGGTCATGTGGTGTCGATCTGGGGGAAGAAAGATATGACCTTCATTGTCTAT
CCACCATGTGACACAAAAGCTTTTCTTGAGATTCCAATAAAAAGTAAAAACAGTAAACCT
GATGTGGAGACTATTGTATCAGTTGGCCAGTTCCGACCGGAAAAAGATCACCAATTACAG
CTTAAAGCCTTTTATGAGTTTTTAAGCCACAAGCCTGT
>240PmErSu2
GAGGCAAATTCCTTTCCGTACTTTACGCTTCTTGGCCAAAGTTTAGGTTCCTTGGTCCTT
GGATGGGAAGCCCTATCAAGTTACGTACCCGATATATACCTTGATACCATGGGGTATGCA
TTTACCCTGCCATTGTTTAAGTATATCGGAGGTTGCCATGTTGGTTGTTATGTCCACTAC
CCGACAATCAGTACAGATATGCTTACCAGAGTTGGTGATCGCTCTGCAACATACAACAAT
GCCGCATTCATCAGCAGAAGTCCTATACTCAGCACAGGAAAATTGCTGTATTACCACTTG
TTTGCATGGATATATGGACTAGTAGGCAGATGTTCTGATGTGATTATGGTAAACTCAACC
TGGACGTATGGTCATGTGGTGTCGATCTGGGGGAAGAAAGATATGACCTTCATTGTCTAT
CCACCATGTGACACAAAAGCTTTTCTTGAGATTCCAATAAAAAGTAAAAACAGTAAACCT
GATGTGGAGACTATTGTATCAGTTGGCCAGTTCCGACCAGAAAAGGATCACCAATTACAG
CTTAAAGCCTTTTATGAGTTTTTAAGCCACAAGCCTGT
>280PmToKa
GAGGCAAGTTCCTTTCCGTACTTTACGCTTCTCGGCCAGAGTTTAGGTTCCTTGGTCCTT
GGATGGGAAGCCCTATCAAGTTATGTACCCGATATATACCTTGATACCATGGGGTATGCA
TTTACCCTGCCATTGTTCAAGTATATCGGAGGTTGCCATGTTGGTTGTTATGTCCACTAC
CCGACAATCAGTACAGATATGCTTACCAGAGTTGGTGATCGCTCTGCAACATACAACAAT
GCAGCATTCATTAGCAGAAGTCCTATACTCAGCACAGGAAAATTGCTGTATTACCACTTG
TTTGCATGGATATATGGACTAGTAGGCAGATGTTCTGATGTGATTATGGTAAACTCAACC
TGGACGTATGGTCATGTGGTGTCGATCTGGGGGAAGAAAGACATGACTTTCATTATCTAT
CCACCGTGTGACACAAAAGCTTTTCTTGAGATTCCAATAAAAAGTAAAAACAGTAAACCC
GATGTGGAGACTATTGTATCAGTTGGCCAGTTCCGACCAGAAAAAGATCACCAATTACAG
CTTAAAGCCTTTTATGAGTTTTTAAGCCACAAGCCTGT
>316PmOkKo1
GAGGCAAGTTCCTTTCCGTACTTTACGCTTCTTGGCCAGAGTTTAGGTTCCTTGGTACTT
GGATGGGAAGCCCTATCAAGTTACGTACCCGATATATACCTTGATACCATGGGATATGCA
TTTACCCTGCCATTGTTCAAGTATATCGGATGTTGCCATGTTGGTTGTTATGTCCACTAC
CCGACAATCAGTACAGATATGCTTACCAGAGTTGGGGATCGCTCTGCAACATACAACAAT
GCAGCATTCATTAGCAGAAGTCCTATACTCAGCACAGGAAAATTGCTGTATTACCACTTG
TTTGCATGGATATATGGACTAGTAGGCAGATGTTCTGATGTGATTATGGTAAACTCAACC
TGGACGTATGGTCATGTGGTGTCGATCTGGGGGAAGAAAGACATGACTTTCATTGTCTAT
CCACCGTGTGACACAAAAGCTTTTCTTGAGATTCCAATAAAAAGTAAAAACAGTAAACCC
GATGTGGAGACTATTGTATCAGTTGGCCAGTTCCGACCAGAAAAAGATCACCAATTACAG
CTTAAAGCCTTTTATGAGTTTTTAAGCCACAAGCCTGT
>316PmOkKo2
GAGGCAAGTTCCTTTCCGTACTTCACACTTCTTGGCCAGAGTTTAGGTTCCTTGGTCCTT
GGATGGGAAGCCCTATCAAGTTACGTACCCGATATATACCTTGATACCATGGGGTATGCA
TTTACCCTGCCACTGTTCAAGTATATCGGAGGTTGCCATGTTGGTTGTTATGTCCACTAT
CCGACAATCAGTACAGATATGCTTACCAAAGTTGGTGATCGCTCTGCAACATACAACAAT
GCAGCATTCATCAGCAGAAGTCCTATACTCAGCACAGGAAAATTGCTGTATTACCACTTG
TTTGCGTGGATATATGGACTAGTAGGCAGATGTTCTGATGTGATTATGGTAAACTCAACC
TGGACGTATGGTCATGTGGTGTCGATCTGGGGGAAGAAAGACATGACCTTCATTGTCTAT
CCACCGTGTGACACAAAAGCTTTTCTTGAGATTCCAATAAAAAGTAAAAACAGTAAACCC
GATTTGGAGACTATTGTATCAGTTGGCCAGTTCCGACCAGAAAAAGATCACCAATTACAG
CTTAAAGCCTTTTATGAGTTTTTAAGCCACAAGCCTGT
>319PmOkMi
GAGGCAAGTTCCTTTCCGTACTTTACGCTTCTTGGCCAGAGTTTAGGTTCCTTGGTACTT
GGATGGGAAGCCCTATCAAGTTACGTACCCGATATATACCTTGATACCATGGGGTATGCA
TTTACCCTGCCACTGTTCAAGTATATCGGAGGTTGCCATGTTGGTTGTTATGTCCACTAT
CCGACAATCAGTACAGATATGCTTACCAGAGTTGGTGATCGCTCTGCAACATACAACAAT
GCAGCATTCATCAGCAGAAGTCCTATACTCAGCACAGGAAAATTGCTGTATTACCACTTG
TTTGCGTGGATATATGGACTAGTAGGCAGATGTTCTGATGTGATTATGGTAAACTCAACC
TGGACGTATGGTCATGTGGTGTCGATCTGGGGGAAGAAAGACATGACCTTCATTGTCTAT
CCACCGTGTGACACAAAAGCTTTTCTTGAGATTCCAATAAAAAGTAAAAACAGTAAACCC
GATTTGGAGACTATTGTATCAGTTGGCCAGTTCCGACCAGAAAAAGATCACCAATTACAG
CTTAAAGCCTTTTATGAGTTTTTAAGCCACAAGCCTGT
>320PmOkMi
GAGGCAAATTCCTTTCCGTACTTTACACTTCTTGGCCAAAGTTTAGGTTCCTTGGTCCTT
GGATGGGAAGCCCTATCAAGTTATGTACCCGATATATACCTTGATACCATGGGGTATGCA
TTTACCCTGCCATTGTTCAAGTATATCGGAGGTTGCCATGTTGGTTGTTATGTCCACTAC
CCGACAATCAGTACAGATATGCTTACCAGAGTTGGTGATCGCTCTGCAACATACAACAAT
GCCGCATTCATCAGCAGAAGTCCTATACTCAGCACAGGAAAATTGCTGTATTACCACTTG
TTTGCATGGATATATGGACTAGTAGGCAGATGTTCTGATGTGATTATGGTAAACTCAACC
TGGACGTATGGTCATGTGGTGTCGATCTGGGGGAAGAAAGATATGACCTTCATTGTCTAT
CCACCATGTGACACAAAAGCTTTTCTTGAGATTCCAATAAAAAGTAAAAACAGTAAACCT
GATGTGGAGACTATTGTATCAGTTGGCCAGTTCCGACCAGAAAAGGATCACCAATTACAG
CTTAAAGCCTTTTATGAGTTTTTAAGCCACAAGCCTGT
>323PmOkTe1
GAGGCAAGTTCCTTTCCATACTTTACACTTCTTGGCCAGAGTTTAGGTTCCTTGGTCCTT
GGATGGGAAGCCCTATCAAGTTACGTACCCGATATATACCTCGATACCATGGGGTATGCA
TTTACCCTGCCATTGTTCAAGTATATCGGAGGTTGCCATGTTGGTTGTTATGTCCACTAC
CCGACAATCAGTACAGATATGCTTACCAGAGTTGGTGATCGCTCTGCAACATACAACAAT
GCAGCATTCATTAGCAGAAGTCCTATACTCAGCACAGGAAAATTGCTGTATTACCACTTG
TTTGCATGGTTATATGGACTAGTAGGCAGATGTTCTGATGTGATTATGGTAAACTCAACC
TGGACGTATGGTCATGTGGTGTCGATCTGGGGGAAGAAAGACATGACCTTCATTGTCTAT
CCACCGTGTGACACAAAAGCTTTTCTTGAGATTCCAATAAAAAGTAAAAACAGTAAACCC
GATCTGGAGACTGTCGTATCAGTTGGCCAGTTCCGACCAGAAAAAGATCACCAATTACAG
CTTAAAGCCTTTTATGAGTTTTTAAGCCACAAGCCTGT
>323PmOkTe2
GAGGCAAGTTCCTTTCCGTACTTTACGCTTCTCGGCCAGAGTTTAGGTTCCTTGGTCCTT
GGATGGGAAGCCCTATCAAGTTACGTACCCGATATATACCTCGATACCATGGGGTATGCA
TTTACCCTGCCATTGTTCAAGTATATCGGAGGTTGCCATGTTGGTTGTTATGTCCACTAC
CCGACAATCAGTACAGATATGCTTACCAGAGTTGGTGATCGCTCTGCAACATACAACAAT
GCAGCATTCATTAGCAGAAGTCCTATACTCAGCACAGGAAAATTGCTGTATTACCACTTG
TTTGCATGGTTATATGGACTAGTAGGCAGATGTTCTGATGTGATTATGGTAAACTCAACC
TGGACGTATGGTCATGTGGTGTCGATCTGGGGGAAGAAAGACATGACTTTCATTGTCTAT
CCACCGTGTGACACAAAAGCTTTTCTTGAGATTCCAATAAAAAGTAAAAACAGTAAACCC
GATGTGGAGACTGTTGTATCAGTTGGCCAGTTCCGACCAGAAAAAGATCACCAATTACAG
CTTAAAGCCTTTTATGAGTTTTTAAGCCACAAGCCTGT
>324PmOkTe1
GAGGCAAGTTCCTTTCCGTACTTTACACTTCTTGGCCAGAGTTTAGGTTCCTTGGTCCTT
GGATGGGAAGCCCTATCAAGTTACGTACCCGATATATACCTTGATACCATGGGATATGCA
TTTACCCTGCCATTGTTCAAGTATATCGGATGTTGCCATGTTGGTTGTTATGTCCACTAC
CCGACAATCAGTACAGATATGCTTACCAGAGTTGGGGATCGCTCTGCAACATACAACAAT
GCAGCATTCATTAGCAGAAGTCCTATACTCAGCACAGGAAAATTGCTGTATTACCACTTG
TTTGCATGGATATATGGACTAGTAGGCAGATGTTCTGATGTGATTATGGTAAACTCAACC
TGGACGTATGGTCATGTGGTGTCGATCTGGGGGAAGAAAGACATGACTTTCATTGTCTAT
CCACCGTGTGACACAAAAGCTTTTCTTGAGATTCCAATAAAAAGTAAAAACAGTAAACCC
GATGTGGAGACTATTGTATCAGTTGGCCAGTTCCGACCAGAAAAAGATCACCAATTACAG
CTTAAAGCCTTTTATGAGTTTTTAAGCCACAAGCCTGT
>324PmOkTe2
GAGGCAAGTTCCTTTCCGTACTTCACACTTCTTGGCCAGAGTTTAGGTTCCTTGGTCCTT
GGATGGGAAGCCCTATCAAGTTACGTACCCGATATATACCTTGATACCATGGGGTATGCA
TTTACCCTGCCATTGTTCAAGTATATCGGAGGTTGCCATGTTGGTTGTTATGTCCACTAC
CCGACAATCAGTACAGATATGCTTACCAGAGTTGGTGATCGCTCTGCAACATACAACAAT
GCGGCATTCATCAGCAGAAGTCCTATACTCAGCACAGGAAAATTGCTGTATTACCACTTG
TTTGCATGGATGTATGGGCTAGTAGGCAGATGTTCTGATGTGATTATGGTAAACTCAACC
TGGACGTATGGTCATGTTGTGTCGATCTGGGGGAAGAAAGACATGACTTTCATTATCTAT
CCACCATGTGACACAAAAGCTTTTCTTGAGATTCCAATAAAAAGTAAAAACAGTAAACCC
GATGTGGAGACTATTGTATCAGTTGGCCAGTTCCGACCAGAAAAAGATCACCAATTACAG
CTTAAAGCCTTTTATGAGTTTTTAAGCCACAAGCCTGT
>349PmOkSh1
GAGGCAAGTTCCTTTCCGTACTTTACACTTCTTGGCCAGAGTTTAGGTTCCTTGGTCCTT
GGATGGGAAGCCCTATCAAGTTATGTACCCGATATATACCTTGATACCATGGGGTATGCA
TTTACCCTGCCATTGTTCAAGTATATCGGAGGTTGCCATGTTGGTTGTTATGTCCACTAC
CCGACAATCAGTACAGATATGCTTACCAGAGTTGGTGATCGCTCTGCAACATACAACAAT
GCAGCATTCATCAGCAGAAGTCCTATACTCAGCACAGGAAAATTGCTGTATTACCACTTG
TTTGCATGGATATATGGACTAGTAGGCAGATGTTCTGATGTGATTATGGTAAACTCAACC
TGGACGTATGGTCATGTTGTGTCGATCTGGGGGAAGAAAGACATGACCTTCATTGTCTAT
CCACCGTGTGACACGAAAGCTTTTCTTGAGATTCCAATAAAAAGTAAAAACAGTAAACCC
GATGTGGAGACTATTGTATCAGTTGGGCAGTTCCGACCAGAAAAAGATCACCAATTACAG
CTTAAAGCCTTTTATGAGTTTTTAAGCCACAAGCCTGT
>349PmOkSh2
GAGGCAAGTTCCTTTCCGTACTTTACACTTCTTGGCCAGAGTTTAGGTTCCTTGGTCCTT
GGATGGGAAGCCCTATCAAGTTACGTACCCGATATATACCTTGATACCATGGGGTATGCA
TTTACCCTGCCATTGTTCAAGTATATCGGAGGTTGCCATGTTGGTTGTTATGTCCACTAC
CCGACAATCAGTACAGATATGCTTACCAGAGTTGGTGATCGCTCTGCAACATACAACAAT
GCGGCATTCATCAGCAGAAGTCCTATACTCAGCACAGGAAAATTGCTGTATTACCACTTG
TTTGCATGGATGTATGGGCTAGTAGGCAGATGTTCTGATGTGATTATGGTAAACTCAACC
TGGACATATGGTCATGTGGTGTCGATCTGGGGGAAGAAAGACATGACCTTCATTGTCTAT
CCACCGTGTGACACAAAAGCTTTTCTTGAGATTCCAATAAAAAGTAAAAACAGTAAACCC
GATGTGGAGACTATTGTATCAGTTGGCCAGTTCCGACCAGAAAAAGATCACCAATTACAG
CTTAAAGCCTTTTATGAGTTTTTAAGCCACAAGCCTGT
>362PmOkOk1
GAGGCAAGTTCCTTTCCGTACTTTACGCTTCTCGGCCAGAGTTTAGGTTCCTTGGTCCTT
GGATGGGAAGCCCTATCAAGTTATGTACCCGATATATACCTTGATACCATGGGGTATGCA
TTTACCCTGCCATTGTTCAAGTATATCGGAGGTTGCCATGTTGGTTGTTATGTCCACTAC
CCGACAATCAGTACAGATATGCTTACCAGAGTTGGTGATCGCTCTGCAACATTCAACAAT
GCAGCATTCATCAGCAGAAGTCCTATACTCAGCACAGGAAAATTGCTGTATTACCACTTG
TTTGCATGGATATATGGACTAGTAGGCAGATGTTCTGATGTGATTATGGTAAACTCAACC
TGGACGTATGGTCATGTGGTGTCGATCTGGGGGAAGAAAGACATGACTTTCATTGTCTAT
CCACCATGTGACACAAAAGCTTTTCTTGAGATTCCAATAAAAAGTAAAAACAGTAAACCC
GATGTAGAGACTATTGTATCAGTTGGCCAGTTCCGACCAGAAAAAGATCACCAATTACAG
CTTAAAGCTTTTTATGAGTTTTTAAGCCACAAGCCTGT
>362PmOkOk2
GAGGCAAATTCCTTTCCGTACTTTACACTTCTTGGCCAAAGTTTAGGTTCCTTGGTCCTT
GGATGGGAAGCCCTATCAAGTTATGTACCCGATATATACCTTGATACCATGGGGTATGCA
TTTACCCTGCCATTGTTCAAGTATATCGGAGGTTGCCATGTTGGTTGTTATGTCCACTAC
CCGACAATCAGTACAGATATGCTTACCAGAGTTGGTGATCGCTCTGCAACATACAACAAT
GCCGCATTCATCAGCAGAAGTCCTATACTCAGCACAGGAAAATTGCTGTATTACCACTTG
TTTGCATGGATATATGGACTAGTAGGCAGATGTTCTGATGTGATTATGGTAAACTCAACC
TGGACGTATGGTCATGTGGTGTCGATCTGGGGGAAGAAAGATATGACCTTCATTGTCTAT
CCACCATGTGACACAAAAGCTTTTCTTGAGATTCCAATAAAAAGTAAAAACAGTAAACCT
GATGTGGAGACTATTGTATCAGTTGGCCAGTTCCGACCAGAAAAGGATCACCAATTACAG
CTTAAAGCCTTTTATGAGTTTTTAAGCCACAAGCCTGT
>155PamErYa1
GAGGCAAGTTCCTTTCCGTACTTTACACTTCTTGGCCAGAGTTTAGGTTCCTTGGTCCTT
GGATGGGAAGCCCTATCAAGTTATGTACCCGATATATACCTTGATACCATGGGGTATGCA
TTTACCCTGCCATTGTTCAAGTATATCGGAGGTTGCCATGTTGGTTGTTATGTCCACTAC
CCGACAATCAGTACAGATATGCTTACCAGAGTTGGTGATCGCTCTGCAACATACAACAAT
GCCGCATTCATCAGCAGAAGTCCTATACTCAGCACAGGAAAATTGCTGTATTACCACTTG
TTTGCATGGATATATGGACTAGTAGGCAGATGTTCTGATGTGATTATGGTAAACTCAACC
TGGACGTATGGTCATGTGGTGTCGATCTGGGGGAAGAAAGACATGACCTTCATTGTCTAT
CCACCGTGTGACACAAAAGCTTTTCTTGAGATTCCAATAAAAAGTAAAAACAGTAAACCC
GATGTGGAGACTATTGTATCAGTTGGCCAGTTCCGACCAGAAAAGGATCACCAATTACAG
CTTAAAGCCTTTTATGAGTTTTTAAGCCACAAGCCTGT
>155PamErYa2
GAGGCAAGTTCCTTTCCGTACTTTACACTTCTCGGCCAGAGTTTAGGTTCCTTGGTCCTT
GGATGGGAAGCCCTATCAAGTTACGTACCCGATATATACCTTGATACCATGGGGTATGCA
TTTACCCTGCCATTGTTCAAGTATATCGGAGGTTGCCATGTTGGTTGTTATGTCCACTAC
CCGACAATCAGTACAGATATGCTTACCAGAGTTGGTGATCGCTCTGCAACATACAACAAT
GCCGCATTCATCAGCAGAAGTCCTATACTCAGCACAGGAAAATTGCTGTATTACCACTTG
TTTGCATGGATATATGGACTAGTAGGCAGATGTTCTGATGTGATTATGGTAAACTCAACC
TGGACGTATGGTCATGTGGTGTCGATCTGGGGGAAGAAAGACATGACCTTCATTGTCTAT
CCACCGTGTGACACAAAAGCTTTTCTTGAGATTCCAACAAAAAGTAAAAACAGTAAACCC
GATGTGGAGACTATTGTATCAGTTGGCCAGTTCCGACCAGAAAAAGATCACCAATTACAG
CTTAAAGCCTTTTATGAGTTTTTAAGCCACAAGCCTGT
>159PamToKa1
GAGGCAAGTTCCTTTCCGTACTTTACACTTCTTGGCCAGAGTTTAGGTTCCTTGGTCCTT
GGATGGGAAGCCCTATCAAGTTATGTACCCGATATATACCTTGATACCATGGGGTATGCA
TTTACCCTGCCATTGTTCAAGTATATCGGAGGTTGCCATGTTGGTTGTTATGTCCACTAC
CCGACAATCAGTACAGATATGCTTACCAGAGTTGGTGATCGCTCTGCAACATACAACAAT
GCAGCATTCATTAGCAGAAGTCCCATACTCAGCACAGGAAAATTGCTGTATTACCACTTG
TTTGCATGGATATATGGACTAGTAGGCAGATGTTCTGATGTGATTATGGTAAACTCAACC
TGGACGTATGGTCATGTTGTGTCGATCTGGGGGAAGAAAGACATGACCTTCATTGTCTAT
CCACCGTGTGACACAAAAGCTTTTCTTGAGATTCCAATAAAAAGTAAAAACAGTAAACCC
GATTTGGAGACTATTGTATCAGTTGGCCAGTTCCGACCAGAAAAAGATCACCAATTACAG
CTTAAAGCCTTTTATGAGTTTTTAAGCCACAAGCCTGT
>159PamToKa2
GAGGCAAGTTCCTTTCCGTACTTTACGCTTCTCGGCCAGAGTTTAGGTTCCTTGGTCCTT
GGATGGGAAGCCCTATCAAGTTATGTACCCGATATATACCTTGATACCATGGGGTATGCA
TTTACCCTGCCATTGTTCAAGTATATCGGAGGTTGCCATGTTGGTTGTTATGTCCACTAC
CCGACAATCAGTACAGATATGCTTACCAGAGTTGGTGATCGCTCTGCAACATACAACAAT
GCCGCATTCATCAGCAGAAGTCCTATACTCAGCACAGGAAAATTGCTGTATTACCACTTG
TTTGCATGGATATATGGACTAGTAGGCAGATGTTCTGATGTGATTATGGTAAACTCAACC
TGGACGTATGGTCATGTGGTGTCGATCTGGGGGAAGAAAGACATGACCTTCATTGTCTAT
CCACCGTGTGACACAAAAGCTTTTCTTGAGATTCCAACAAAAAGTAAAAACAGTAAACCT
GATGTGGAGACTATTGTATCAGTTGGCCAGTTCCGACCAGAAAAGGATCACCAATTACAG
CTTAAAGCCTTTTATGAGTTTTTAAGCCACAAGCCTGT
>231PamErYa1
GAGGCAAGTTCCTTTCCGTACTTTACGCTTCTTGGCCAGAGTTTAGGTTCCTTGGTACTT
GGATGGGAAGCCCTATCAAGTTACGTACCCGATATATACCTTGATACCATGGGGTATGCA
TTTACCCTGCCATTGTTCAAGTATATCGGAGGTTGCCATGTTGGTTGTTATGTCCACTAC
CCAACAATCAGTACAGATATGCTTACCAGAGTTGGTGATCGCTCTGCAACATACAACAAT
GCAGCATTCATTAGCAGAAGTCCTATACTCAGCACAGGAAAATTGCTGTATTACCACTTG
TTTGCATGGATATATGGACTAGTAGGCAGATGTTCTGATGTGATTATGGTAAACTCAACC
TGGACGTATGGTCATGTGGTGTCGATCTGGGGGAAGAAAGATATGACCTTCATTGTCTAT
CCACCATGTGACACAAAAGCTTTTCTTGAGATTCCAATAAAAAGTAAAAACAGTAAACCT
GATGTGGAGACTATTGTATCAGTTGGCCAGTTCCGACCGGAAAAAGATCACCAATTACAG
CTTAAAGCCTTTTATGAGTTTTTAAGCCACAAGCCTGT
>231PamErYa2
GAGGCAAGTTCCTTTCCGTACTTTACGCTTCTTGGCCAGAGTTTAGGTTCCTTGGTACTT
GGATGGGAAGCCCTATCAAGTTACGTACCCGATATATACCTTGATACCATGGGGTATGCA
TTTACCCTGCCACTGTTCAAGTATATCGGAGGTTGCCATGTTGGTTGTTATGTCCACTAT
CCGACAATCAGTACAGATATGCTTACCAGAGTTGGTGATCGCTCTGCAACATACAACAAT
GCAGCATTCATCAGCAGAAGTCCTATACTCAGCACAGGAAAATTGCTGTATTACCACTTG
TTTGCGTGGATATATGGACTAGTAGGCAGATGTTCTGATGTGATTATGGTAAACTCAACC
TGGACGTATGGTCATGTGGTGTCGATCTGGGGGAAGAAAGACATGACCTTCATTGTCTAT
CCACCGTGTGACACAAAAGCTTTTCTTGAGATTCCAATAAAAAGTAAAAACAGTAAACCC
GATTTGGAGACTATTGTATCAGTTGGCCAGTTCCGACCAGAAAAAGATCACCAATTACAG
CTTAAAGCCTTTTATGAGTTTTTAAGCCACAAGCCTGT
>233PamErYa1
GAGGCAAGTTCCTTTCCGTACTTTACGCTTCTTGGCCAGAGTTTAGGTTCCTTGGTACTT
GGATGGGAAGCCCTATCAAGTTACGTACCCGATATATACCTTGATACCATGGGGTATGCA
TTTACCCTGCCATTGTTCAAGTATATCGGAGGTTGCCATGTTGGTTGTTATGTCCACTAC
CCAACAATCAGTACAGATATGCTTACCAGAGTTGGTGATCGCTCTGCAACATACAACAAT
GCAGCATTCATTAGCAGAAGTCCTATACTCAGCACAGGAAAATTGCTGTATTACCACTTG
TTTGCATGGATATATGGACTAGTAGGCAGATGTTCTGATGTGATTATGGTAAACTCAACC
TGGACGTATGGTCATGTGGTGTCGATCTGGGGGAAGAAAGATATGACCTTCATTGTCTAT
CCACCATGTGACACAAAAGCTTTTCTTGAGATTCCAATAAAAAGTAAAAACAGTAAACCT
GATGTGGAGACTATTGTATCAGTTGGCCAGTTCCGACCGGAAAAAGATCACCAATTACAG
CTTAAAGCCTTTTATGAGTTTTTAAGCCACAAGCCTGT
>233PamErYa2
GAGGCAAGTTCCTTTCCGTACTTTACGCTTCTTGGCCAGAGTTTAGGTTCCTTGGTACTT
GGATGGGAAGCCCTATCAAGTTACGTACCCGATATATACCTTGATACCATGGGGTATGCA
TTTACCCTGCCACTGTTCAAGTATATCGGAGGTTGCCATGTTGGTTGTTATGTCCACTAT
CCGACAATCAGTACAGATATGCTTACCAGAGTTGGTGATCGCTCTGCAACATACAACAAT
GCAGCATTCATCAGCAGAAGTCCTATACTCAGCACAGGAAAATTGCTGTATTACCACTTG
TTTGCGTGGATATATGGACTAGTAGGCAGATGTTCTGATGTGATTATGGTAAACTCAACC
TGGACGTATGGTCATGTGGTGTCGATCTGGGGGAAGAAAGACATGACCTTCATTGTCTAT
CCACCGTGTGACACAAAAGCTTTTCTTGAGATTCCAATAAAAAGTAAAAACAGTAAACCC
GATTTGGAGACTATTGTATCAGTTGGCCAGTTCCGACCAGAAAAAGATCACCAATTACAG
CTTAAAGCCTTTTATGAGTTTTTAAGCCACAAGCCTGT
>248PamToKa1
GAGGCAAGTTCCTTTCCGTACTTTACACTTCTTGGCCAGAGTTTAGGTTCCTTGGT?CTT
GGATGGGAAGCCCTATCAAGTTACGTACCCGATATATACCTTGATACCATGGGGTATGCA
TTTACCCTGCCATTGTTCAAGTATATCGGAGGTTGCCATGTTGGTTGTTATGTCCACTAC
CCAACAATCAGTACAGATATGCTTACCAGAGTTGGTGATCGCTCTGCAACATACAACAAT
GCAGCATTCATTAGCAGAAGTCCTATACTCAGCACAGGAAAATTGCTGTATTACCACTTG
TTTGCATGGATATATGGACTAGTAGGCAGATGTTCTGATGTGATTATGGTAAACTCAACC
TGGACGTATGGTCATGTGGTGTCGATCTGGGGGAAGAAAGACATGACTTTCATTGTCTAT
CCACCGTGTGACACAAAAGCTTTTCTTGAGATTCCAATAAAAAGTAAAAACAGTAAACCC
GATGTGGAGACTATTGTATCAGTTGGCCAGTTCCGACCAGAAAAAGATCACCAATTACAG
CTTAAAGCCTTTTATGAGTTTTTAAGCCACAAGCCTGT
>248PamToKa2
GAGGCAAGTTCCTTTCCGTACTTTACGCTTCTTGGCCAGAGTTTAGGTTCCTTGGTCCTT
GGATGGGAAGCCCTATCAAGTTACGTACCCGATATATACCTTGATACCATGGGGTATGCA
TTTACCCTGCCACTGTTCAAGTATATCGGAGGTTGCCATGTTGGTTGTTATGTCCACTAT
CCGACAATCAGTACAGATATGCTTACCAGAGTTGGTGATCGCTCTGCAACATACAACAAT
GCAGCATTCATCAGCAGAAGTCCTATACTCAGCACAGGAAAATTGCTGTATTACCACTTG
TTTGCGTGGATATATGGACTAGTAGGCAGATGTTCTGATGTGATTATGGTAAACTCAACC
TGGACGTATGGTCATGTTGTGTCGATCTGGGGGAAGAAAGACATGACCTTCATTGTCTAT
CCACCGTGTGACACAAAAGCTTTTCTTGAGATTCCAATAAAAAGTAAAAACAGTAAACCC
GATTTGGAGACTGTTGTATCAGTTGGCCAGTTCCGACCAGAAAAAGATCACCAATTACAG
CTTAAAGCCTTTTATGAGTTTTTAAGCCACAAGCCTGT
>250PamToKa1
GAGGCAAGTTCCTTTCCGTACTTTACACTTCTTGGCCAGAGTTTAGGTTCCTTGGTACTT
GGATGGGAAGCCCTATCAAGTTACGTACCCGATATATACCTTGATACCATGGGGTATGCA
TTTACCCTGCCATTGTTCAAGTATATCGGAGGTTGCCATGTTGGTTGTTATGTCCACTAT
CCAACAATCAGTACAGATATGCTTACCAGAGTTGGTGATCGCTCTGCAACATACAACAAT
GCAGCATTCATTAGCAGAAGTCCTATACTCAGCACAGGAAAATTGCTGTATTACCACTTG
TTTGCATGGATATATGGACTAGTAGGCAGATGTTCTGATGTGATTATGGTAAACTCAACC
TGGACGTATGGTCATGTGGTGTCGATCTGGGGGAAGAAAGACATGACTTTCATTGTCTAT
CCACCGTGTGACACAAAAGCTTTTCTTGAGATTCCAATAAAAAGTAAAAACAGTAAACCC
GATGTGGAGACTATTGTATCAGTTGGCCAGTTCCGACCAGAAAAAGATCACCAATTACAG
CTTAAAGCCTTTTATGAGTTTTTAAGCCACAAGCCTGT
>250PamToKa2
GAGGCAAGTTCCTTTCCGTACTTTACGCTTCTTGGCCAGAGTTTAGGTTCCTTGGTCCTT
GGATGGGAAGCCCTATCAAGTTACGTACCCGATATATACCTTGATACCATGGGGTATGCA
TTTACCCTGCCACTGTTCAAGTATATCGGAGGTTGCCATGTTGGTTGTTATGTCCACTAT
CCGACAATCAGTACAGATATGCTTACCAGAGTTGGTGATCGCTCTGCAACATACAACAAT
GCAGCATTCATCAGCAGAAGTCCTATACTCAGCACAGGAAAATTGCTGTATTACCACTTG
TTTGCGTGGATATATGGACTAGTAGGCAGATGTTCTGATGTGATTATGGTAAACTCAACC
TGGACGTATGGTCATGTTGTGTCGATCTGGGGGAAGAAAGACATGACCTTCATTGTCTAT
CCACCGTGTGACACAAAAGCTTTTCTTGAGATTCCAATAAAAAGTAAAAACAGTAAACCC
GATTTGGAGACTGTTGTATCAGTTGGCCAGTTCCGACCAGAAAAAGATCACCAATTACAG
CTTAAAGCCTTTTATGAGTTTTTAAGCCACAAGCCTGT
>328PamOkTe1
GAGGCAAGTTCCTTTCCGTACTTTACACTTCTTGGCCAGAGTTTAGGTTCCTTGGTACTT
GGATGGGAAGCCCTATCAAGTTATGTACCCGATATATACCTTGATACCATGGGGTATGCA
TTTACCCTGCCATTGTTCAAGTATATCGGAGGTTGCCATGTTGGTTGTTATGTCCACTAC
CCGACAATCAGTACAGATATGCTTACCAGAGTTGGTGATCGCTCTGCAACATACAACAAT
GCAGCATTCATCAGCAGAAGTCCTATACTCAGCACAGGAAAATTGCTGTATTACCACTTG
TTTGCATGGATATATGGACTAGTAGGCAGATGTTCTGATGTGATTATGGTAAACTCAACC
TGGACGTATGGTCATGTGGTGTCGATCTGGGGGAAGAAAGACATGACCTTCATTGTCTAT
CCACCGTGTGACACAAAAGCTTTTCTTGAGATTCCAACAAAAAGTAAAAACAGTAAACCC
GATGTGGAGACTATTGTATCAGTTGGCCAGTTCCGACCAGAAAAAAATCACCAATTACAG
CTTAAAGCCTTTTATGAGTTTTTAAGCCACAAGCCTGT
>328PamOkTe2
GAGGCAAGTTCCTTTCCGTACTTTACGCTTCTTGGCCAGAGTTTAGGTTCCTTGGTCCTT
GGATGGGAAGCCCTATCAAGTTACGTACCTGATATATACCTTGATACCATGGGGTATGCA
TTTACCCTGCCACTGTTCAAGTATATCGGAGGTTGCCATGTTGGTTGTTATGTCCACTAT
CCGACAATCAGTACAGATATGCTTACCAGAGTTGGTGATCGCTCTGCAACATACAACAAT
GCCGCATTCATCAGCAGAAGTCCTATACTCAGCACAGGAAAATTGCTGTATTACCACTTG
TTTGCGTGGATATATGGACTAGTAGGCAGATGTTCTGATGTGATTATGGTAAACTCAACC
TGGACGTATGGTCATGTGGTGTCGATCTGGGGGAAGAAAGACATGACCTTCATTGTCTAT
CCACCGTGTGACACAAAAGCTTTTCTTGAGATTCCAATAAAAAGTAAAAACAGTAAACCC
GATTTGGAGACTATTGTATCAGTTGGCCAGTTCCGACCAGAAAAAGATCACCAATTACAG
CTTAAAGCCTTTTATGAGTTTTTAAGCCACAAGCCTGT
>364PamOkOk1
GAGGCAAGTTCCTTTCCGTACTTTACACTTCTTGGCCAGAGTTTAGGTTCCTTGGTACTT
GGATGGGAAGCCCTATCAAGTTACGTACCCGATATATACCTTGATACCATGGGGTATGCA
TTTACCCTGCCATTGTTCAAGTATATCGGAGGTTGCCATGTTGGTTGTTATGTCCACTAC
CCGACAATCAGTACAGATATGCTTACCAGAGTTGGTGATCGCTCTGCAACATACAACAAT
GCAGCATTCATTAGCAGAAGTCCTATACTCAGCACAGGAAAATTGCTGTATTACCACTTG
TTTGCATGGATATATGGACTAGTAGGCAGATGTTCTGATGTGATTATGGTAAACTCAACC
TGGACGTATGGTCATGTGGTGTCGATCTGGGGGAAGAAAGACATGACCTTCATTGTCTAT
CCACCGTGTGACACAAAAGCTTTTCTTGAGATTCCAATAAAAAGTAAAAACAGTAAACCC
GATGTGGAGACTATTGTATCAGTTGGCCAGTTCCGACCAGAAAAAGATCACCAATTACAG
CTTAAAGCCTTTTATGAGTTTTTAAGCCACAAGCCTGT
>364PamOkOk2
GAGGCAAGTTCCTTTCCGTACTTTACGCTTCTCGGCCAGAGTTTAGGTTCCTTGGTCCTT
GGATGGGAAGCCCTATCAAGTTACGTACCCGATATATACCTTGATACCATGGGGTATGCA
TTTACCCTGCCACTGTTCAAGTATATCGGAGGTTGCCATGTTGGTTGTTATGTCCACTAC
CCGACAATCAGTACAGATATGCTTACCAGAGTTGGTGATCGCTCTGCAACATACAACAAT
GCCGCATTCATCAGCAGAAGTCCTATACTCAGCACAGGAAAATTGCTGTATTACCACTTG
TTTGCATGGATATATGGACTAGTAGGCAGATGTTCTGATGTGATTATGGTAAACTCAACC
TGGACATATGGTCATGTTGTGTCGATCTGGGGGAAGAAAGACATGACTTTCATTGTCTAT
CCACCGTGTGACACAAAAGCTTTTCTTGAGATTCCAATAAAAAGTAAAAACAGTAAACCC
GATGTGGAGACTATTGTATCAGTTGGCCAGTTCCGACCAGAAAAAGATCACCAATTACAG
CTTAAAGCCTTTTATGAGTTTTTAAGCCACAAGCCTGT
>1595Ps1
GAGGCAAGTTCCTTTCCGTACTTTACACTTCTTGGCCAGAGTTTAGGTTCCTTGGTCCTT
GGATGGGAAGCCCTATCAAGTTATGTACCCGATATATACCTTGATACCATGGGGTATGCA
TTTACCCTGCCATTGTTCAAGTATATCGGAGGTTGCCATGTTGGTTGTTATGTCCACTAC
CCGACAATCAGTACAGATATGCTTACCAGAGTTGGTGATCGCTCTGCAACATACAACAAT
GCAGCATTCATTAGCAGAAGTCCTATACTCAGCATAGGAAAATTGCTGTATTACCACTTG
TTTGCATGGATATATGGACTAGTAGGCAGATGTTCTGATGTAATTATGGTAAACTCAACC
TGGACGTATGGTCATGTGGTGTCGATCTGGGGGAAGAAAGACATGACTTTCATTGTCTAT
CCACCGTGTGACACAAAATCTTTTCTTGAGATTCCAATAAAAAGTAAAAACAGTAAGCCC
GATGTGGAGACTGTTGTATCAGTTGGCCAGTTCCGACCAGAAAAAGATCACCAATTACAG
CTTAAAGCCTTTTATGAGTTTTTAAGCCACAAGCCTGT
>1595Ps2
GAGGCAAGTTCCTTTCCGTACTTTACACTTCTTGGCCAGAGTTTAGGTTCCTTGGTCCTT
GGATGGGAAGCCCTATCAAGTTACGTACCCGATATATACCTTGATACCATGGGGTATGCA
TTTACCCTGCCATTGTTCAAGTATATTGGAGGTTGCCATGTTGGTTGTTATGTCCACTAC
CCGACAATCAGTACAGATATGCTTACCAGAGTTGGTGATCGCTCTGCAACATACAACAAT
GCGGCATTCATTAGCAGAAGTCCTATACTCAGCACAGGAAAATTGCTGTATTACCACTTG
TTTGCATGGATATATGGACTAGTAGGCAGATGTTCTGATGTGATTATGGTAAACTCAACC
TGGACGTATGGTCATGTGGTGTCGATCTGGGGGAAGAAAGACATGACTTTCATTGTCTAT
CCACCATGCGACACAAAAGCTTTTCTTGAGATTCCAATAAAAAGTAAAAACAGTAAACCC
GATGTGGAGACTATTGTATCAGTTGGCCAGTTCCGACCAGAAAAAGATCACCAATTACAG
CTTAAAGCCTTTTATGAGTTTTTAAGCCACAAGCCTGT
>1635Ps1
GAGGCAAGTTCCTTTCCGTACTTTACACTTCTTGGCCAGAGTTTAGGTTCCTTGGTCCTT
GGATGGGAAGCCCTATCAAGTTATGTACCCGATATATACCTTGATACCATGGGATATGCA
TTTACCCTGCCATTGTTCAAGTATATCGGAGGTTGCCATGTTGGTTGTTATGTCCACTAC
CCGACAATCAGTACAGATATGCTTACCAGAGTTGGTGATCGCTCTGCAACATACAACAAT
GCGGCATTCATTAGCAGAAGTCCTATACTCAGCACGGGAAAATTGCTGTATTACCACTTG
TTTGCATGGATATATGGACTAGTAGGCAGATGTTCTGATGTGATTATGGTAAACTCAACC
TGGACGTATGGTCATGTTGTGTCGATCTGGGGGAAGAAAGACATGACTTTCATTATCTAT
CCACCATGTGACACAAAAGCTTTTCTTGAGATTCCAATAAAAAGTAAAAACAGTAAACCC
GATTTGGAGACTGTTGTATCAGTTGGCCAGTTCCGACCAGAAAAAGATCACCAATTACAG
CTTAAAGCCTTTTATGAGTTTTTAAGCCACAAGCCTGT
>1635Ps2
GAGGCAAGTTCCTTTCCGTACTTCACACTTCTTGGCCAGAGTTTAGGTTCCTTGGTCCTT
GGATGGGAAGCCCTATCAAGTTACGTCCCCGATATATACCTTGATACCATGGGGTATGCA
TTTACCCTGCCATTGTTCAAGTATATCGGATGTTGCCATGTTGGTTGTTATGTCCACTAC
CCGACAATCAGTACAGACATGCTTACCAGAGTTGTTGATCGCTCTGCAACATACAACAAT
AAAGCATTCATTAGCAGAAGTCCTATACTCAGTACAGGAAAATTGCTGTATTACCACTTG
TTTGCATGGATATATGGACTAGTAGGCAGATGTTCTGATGTGATTATGGTAAACTCAACC
TGGACGTATGGTCATGTTGTCTCGATCTGGGGGAAGAAAGACATGACCTTCATTGTCTAT
CCACCGTGTGACACAAAAGCTTTTCTTGAGATTCCAATAAAAAGTAAAAACAGTAAACCC
GATTTGGAGACTATTGTATCAGTTGGCCAGTTCCGCCCAGAAAAAGATCACCAATTACAG
CTTAAAGCCTTTTATGAGTTTTTAAGCCACAAGCCTGT
>215PsOkIk1
GAGGCAAGTTCCTTTCCATACTTTACACTTCTCGGCCAGAGTTTAGGTTCCTTGGTCCTT
GGATGGGAAGCCCTATCAAGTTATGTACCCGATATATACCTTGATACCATGGGGTATGCA
TTTACCCTGCCATTGTTCAAGTATATCGGAGGTTGCCATGTTGGTTGTTATGTCCACTAC
CCGACAATCAGTACAGATATGCTTACCAGAGTTGGTGATCGCTCTGCAACATACAACAAT
GCAGCATTCATTAGCAGAAGTCCTATACTCAGCACAGGAAAATTGCTGTATTACCACTTG
TTTGCATGGTTATATGGACTAGTAGGCAGATGTTCTGATGTGATTATGGTAAACTCAACC
TGGACGTATGGTCATGTGGTGTCGATCTGGGGGAAGAAAGACATGACCTTCATTGTCTAT
CCACCATGTGACACAAAAGCTTTTCTTGAGATTCCAATAAAAAGTAAAAACAGTAAACCC
GATTTGGAGACTGTTGTATCAGTTGGCCAGTTCCGACCAGAAAAAGATCACCAATTACAG
CTTAAAGCCTTTTATGAGTTTTTAAGCCACAAGCCTGT
>215PsOkIk2
GAGGCAAGTTCCTTTCCGTACTTTACGCTTCTCGGCCAGAGTTTAGGTTCCTTGGTCCTT
GGATGGGAAGCCCTATCAAGTTACGTCCCCGATATATACATTGATACCATGGGGTATGCA
TTTACCCTGCCATTGTTCAAGTATATCGGAGGTTGCCATGTTGGTTGTTATGTCCACTAC
CCGACAATCAGTACAGATATGCTTACCAGAGTTGGTGATCGCTCTGCAACATACAACAAT
GCAGCATTCATTAGCAGAAGTCCTATACTCAGCACAGGAAAATTGCTGTATTACCACTTG
TTTGCATGGTTATATGGACTAGTAGGCAGATGTTCTGATGTGATTATGGTAAACTCAACC
TGGACGTATGGTCATGTTGTGTCGATCTGGGGGAAGAAAGACATGACCTTCATTGTCTAT
CCACCGTGTGACACAAAAGCTTTTCTTGAGATTCCAATAAAAAGTAAAAACAGTAAACCC
GATTTGGAGACTGTTGTATCAGTTGGCCAGTTCCGACCAGAAAAAGATCACCAATTACAG
CTTAAAGCCTTTTATGAGTTTTTAAGCCACAAGCCTGT
>321PhOkMi1
GAGGCAAGTTCGTTTCCGTACTTTACACTACTAGGCCAGAGTTTGGGTTCCATGGTCCTT
GGTTTGGAAGCCCTAACAAGTTATGTACCCGATATATATCTTGATACCATGGGTTATGCA
TTCACCTTGCCATTGTTCAAGTATATTGGAGGTTGCCGTGTTGGTTGTTATGTTCACTAC
CCGACAATCAGTACAGATATGCTTGCCAGGGTGGGTGATCGCACTGCAACATACAACAAT
GCAGCATTTATTAGCCGAAGTCGTATACTCAGTGCTGGAAAATTGCTGTATTACCACGTG
TTTGCAGGGATGTATGGACTAGCAGGCAGATGTTCTGATGTAATAATGGTCAACTCAACC
TGGACGTATGGTCATGTGGTGTCAATTTGGGGGAAGAAAGATTTGACCTCAGTTGTCTAT
CCACCGTGTGATACAAAAGCTTTTCTTGAGATTCCATTAAAAGGGAAAAATGGTAATCGA
GATGTGGAGACTATTGTATCAGTTGGCCAGTTCCGACCTGAAAAAGACCATCAGTTACAG
CTTAAAGCCTTTTATGAATTCTTAAGTCGCAAGCCTGC
>321PhOkMi2
GAGGCAAGTTCGTTTCCGTACTTTACACTACTAGGCCAGAGTTTGGGTTCCATGGTCCTT
GGTTTGGAAGCCCTAACAAGTTATGTACCCGATATATATCTTGATACCATGGGTTATGCA
TTCACCTTGCCATTGTTCAAGTATATTGGAGGTTGCCGTGTTGGTTGTTATGTCCACTAC
CCGACAATCAGTACAGATATGCTTGCCAGGGTGGGTGATCGCACTGCAACATACAACAAT
GCAGCATTTATTAGCCGAAGTCGTATACTCAGTGCTGGAAAATTGCTGTATTACCACGTG
TTTGCAGGGATGTATGGACTAGCAGGCAGATGTTCTGATGTAATAATGGTCAACTCAACC
TGGACGTATGGTCATGTGGTGTCAATTTGGGGTAAGAAAGATTTGACCTCAGTTGTCTAT
CCACCATGTGATACAAAAGCTTTTCTTGAGATTCCATTAAAAGGGAGAAATGGTAATCGA
GATGTGGAGACTATTGTATCAGTTGGCCAGTTCCGACCTGAAAAAGACCATCAGTTACAG
CTTAAAGCCTTTTATGAATTCTTAAGTCGCAAGCCTGC
>TN116Ph1
GAGGCAAGTTCGTTTCCGTACTTTACACTACTAGGCCAGAGTTTGGGTTCCATGGTCCTT
GGTTTGGAAGCCCTAACAAGTTATGTACCCGATATATACCTTGATACCATGGGTTATGCA
TTCACCTTGCCATTGTTCAAGTATATTGGAGGTTGCCGTGTTGGTTGTTATGTCCACTAC
CCGACAATCAGTACAGATATGCTTGCCAGGGTGGGTGATCGCACTGCAACATACAACAAT
GCAGCATTTATTAGCCGAAGTCGTATACTCAGTGCTGGAAAATTGCTGTATTACCACGTG
TTTGCAGGGATGTATGGACTAGCAGGCAGATGTTCTGATGTAATAATGGTCAACTCAACC
TGGACGTATGGTCATGTGGTGTCAATTTGGGGGAAGAAAGATTTGACCTCAGTTGTCTAT
CCACCGTGTGATACAAAAGCTTTTCTTGAGATTCCATTAAAAGGGAAAAATGGTAATCGA
GATGTGGAGATTATTGTATCAGTTGGCCAGTTCCGACCTGAAAAAGACCATCAGTTACAG
CTTAAAGCCTTTTATGAATTCTTAAGTCGCAAGCCTGC
>TN116Ph2
GAGGCAAGTTCGTTTCCGTACTTTACACTACTAGGCCAGAGTTTGGGTTCCATGGTCCTT
GGTTTGGAAGCCCTAACAAGTTATGTACCCGATATATATCTTGATACCATGGGTTATGCA
TTCACCTTGCCATTGTTCAAGTATATTGGAGGTTGCCGTGTTGGTTGTTATGTCCACTAC
CCGACAATCAGTACAGATATGCTTGCCAGGGTGGGTGATCGCACTGCAACATACAACAAT
GCAGCATTTATTAGCCAAAGTCGTATACTCAGTGCTGGAAAATTGCTGTATTACCACGTG
TTTGCAGGGATGTATGGACTAGCAGGCAGATGTTCTGATGTAATAATGGTCAACTCAACC
TGGACGTATGGTCATGTGGTGTCAATTTGGGGGAAGAAAGATTTGACCTCAGTTGTCTAT
CCACCGTGTGATACAAAAGCTTTTCTTGAGATTCCATTAAAAGGGAAAAATGGTAATCGA
GATGTGGAGACTATTGTATCAGTTGGCCAGTTCCGACCTGAAAAAGACCATCAGTTACAG
CTTAAAGCCTTTTATGAATTCTTAAGTCGCAAGCCTGC
>TN119Ph1
GAGGCAAGTTCGTTTCCGTACTTTACACTACTAGGCCAGAGTTTGGGTTCCATGGTCCTT
GGTTTGGAAGCCCTAACAAGTTATGTACCCGATATATACCTTGATACCATGGGTTATGCA
TTCACCTTGCCATTGTTCAAGTATATTGGAGGTTGCCGTGTTGGTTGTTATGTCCACTAC
CCGACAATCAGTACAGATATGCTTGCCAGGGTGGGTGATCGCACTGCAACATACAACAAT
GCAGCATTTATTAGCCGAAGTCGTATACTCAGTGCTGGAAAATTGCTGTATTACCACGTG
TTTGCAGGGATGTATGGACTAGCAGGCAGATGTTCTGATGTAATAATGGTCAACTCAACC
TGGACGTATGGTCATGTGGTGTCAATTTGGGGGAAGAAAGATTTGACCTCAGTTGTCTAT
CCACCGTGTGATACAAAAGCTTTTCTTGAGATTCCATTAAAATGGAAAAATGGTAATCGA
GATGTGGAGATTATTGTATCAGTTGGCCAGTTCCGACCTGAAAAAGACCATCAGTTACAG
CTTAAAGCCTTTTATGAATTCTTAAGTCGCAAGCCTGC
>TN119Ph2
GAGGCAAGTTCGTTTCCGTACTTTACACTACTAGGCCAGAGTTTGGGTTCCATGGTCCTT
GGTTTGGAAGCCCTAACAAGTTATGTACCCGATATATATCTTGATACCATGGGTTATGCA
TTCACCTTGCCATTGTTCAAGTATATTGGAGGTTGCCGTGTTGGTTGTTATGTCCACTAC
CCGACAATCAGTACAGATATGCTTGCCAGGGTGGGTGATCGCACTGCAACATACAACAAT
GCAGCATTTATTAGCCAAAGTCGTATACTCAGTGCTGGAAAATTGCTGTATTACCACGTG
TTTGCAGGGATGTATGGACTAGCAGGCAGATGTTCTGATGTAATAATGGTCAACTCAACC
TGGACGTATGGTCATGTGGTGTCAATTTGGGGGAAGAAAGATTTGACCTCAGTTGTCTAT
CCACCGTGTGATACAAAAGCTTTTCTTGAGATTCCATTAAAAGGGAAAAATGGTAATCGA
GATGTGGAGACTATTGTATCAGTTGGCCAGTTCCGACCTGAAAAAGACCATCAGTTACAG
CTTAAAGCCTTTTATGAATTCTTAAGTCGCAAGCCTGC
>TN121Ph1
GAGGCAAGTTCGTTTCCGTACTTTACACTACTAGGCCAGAGTTTGGGTTCCATGGTCCTT
GGTTTGGAAGCCCTAACAAGTTATGTACCCGATATATATCTTGATACCATGGGTTATGCA
TTCACCTTGCCATTGTTCAAGTATATTGGAGGTTGCCGTGTTGGTTGTTATGTCCACTAC
CCGACAATCAGTACAGATATGCTTGCCAGGGTGGGTGATCGCACTGCAACATACAACAAT
GCAGCATTTATTAGCCGAAGTCGTATACTCAGTGCTGGAAAATTGCTGTATTACCACGTG
TTTGCAGGGATGTATGGACTAGCAGGCAGATGTTCTGATGTAATAATGGTCAACTCAACC
TGGACGTATGGTCATGTGGTGTCAATTTGGGGGAAGAAAGATTTGACCTCAGTTGTCTAT
CCACCGTGTGATACAAAAGCTTTTCTTGAGATTCCATTAAAAGGGAAAAATGGTAATCGA
GATGTGGAGACTATTGTATCAGTTGGCCAGTTCCGACCTGAAAAAGACCATCAGTTACAG
CTTAAAGCCTTTTATGAATTCTTAAGTCGCAAGCCTGC
>TN121Ph2
GAGGCAAGTTCGTTTCCGTACTTTACACTATTAGGCCAGAGTTTGGGTTCCATGGTCCTT
GGTTTGGAAGCGCTAACAAGTTATGTACCCGATATATATCTTGATACCATGGGTTATGCA
TTCACCTTGCCATTGTTCAAGTATATTGGAGGTTGCCGTGTTGGTTGTTATGTCCACTAC
CCGACAATCAGTACAGATATGCTTGCCAGGGTGGGTGATCGCACTGCAACATACAACAAT
GCAGCATTTATTAGCCGAAGTCGTATACTCAGTGCTGGAAAATTGCTGTATTACCACGTG
TTTGCAGGGATGTATGGACTAGCAGGCAGATGTTCTGATGTAATAATGGTCAACTCAACC
TGGACGTATGGTCATGTGGTGTCAATTTGGGGGAAGAAAGATTTGACCTCAGTTGTCTAT
CCACCGTGTGATACAAAAGCTTTTCTTGAGATTCCATTAAAAGGGAAAAATGGTAATCGA
GATGTGGAGATTATTGTATCAGTTGGCCAGTTCCGACCTGAAAAAGACCATCAGTTACAG
CTTAAAGCCTTTTATGAATTCTTAAGTCGCAAGCCTGC
