# Supplementary material for: Speciation among sympatric lineages in the genus Palythoa (Cnidaria: Anthozoa: Zoantharia) revealed by morphological comparison, phylogenetic analyses and investigation of spawning period
Source: PeerJ. 2018 Jul 4;6:e5132. doi: 10.7717/peerj.5132 (PMC6035721; doi:10.7717/peerj.5132)
Supplement: Supplemental Information 4 [file peerj-06-5132-s004.fas]

>DQ997902
CATTAACGCAATGAGGTGTTCGATCGGTTTAGCCGACGACGCCCGCCGCGAACTTAGAAG
GGCTTCTTTGGGGTAGACGCTCGGTGTCTTTAAATGTCGTCGCACGTCTCAAACCCTTTC
TAG----AACGAAAGGAGTTTTCCGAGACTGCCACCCGGCCCCGTTTTTTTTTGTCAACG
TGCTTGCGACTGTACCGTATGGAGAAAGGAAAAACGAGAGCATACATTAAGATCGCACCA
CCGTGCGGCGTTGAGGCGTCGCGGCGTCCAGGCCGCGTCCCTCGAAATGCAGGAGAACCG
CCGCCTAGGAGATCCTC
>DQ997897
CATTAACGCAACCAGGTGTTCGATCGGTTTAGCCGACGACGCCCGCCGCGAACTTAGAAG
GGCTTCTTTGGGGTAGACGCTCGGCGTCTTTAAATGTCGTCGCACGTCTCGAACCCTTTC
TAGTAGGAACGAAAGGAGTTTTCCGAGACTGCCACCCGGCCCCGTTTTTTTTTGTCAACG
TGCTTGCGACTGTACCGTATGGAGAAAGGAAAAACGAGAGCATACATTAAGATCGCACCA
CCGTGCGGCGTTGAGGCGTCGCGGCGTCCAGGCCGCGTCCCTCGAAATGCAGGAGAACCG
CCGGGTAGGAGATCCTC
>DQ997903
CATTAACGCAACCAGGTGTTCGATCGGTGTAGCCGACGACGCCCGCCGCGAACTTAGAAG
GGCTTCTTTGGGGTAGACGCTCGGCGTCTTTAAATGTCGTCGCACGTCTCGAACCCTTTC
TAGTAGGAACGAAAGGAGTTTTCCGAGACTGCCACCCGGCCCCGTTTTTTTTTGTCAACG
TGCTTGCGACTGTACCGTATGGAGAAAGGAAAAACGAGAGCATA---TAATATCGCACGA
CCGTGCGGCGTTGAGGCGTCGCGGCGTGCAGGCCGCGTCCCTCGAAATGCAGGAGAACCG
CCGTGTAGGAGATCCTC
>DQ997909
CATTAACGCAACCAGGTGTTCGATCGGTGTAGCCGACGACGCCCGCCGCGAACTTAGAAG
GGCTTCTTTGGGGTAGACACTTAGTGTCTTTAAATGTCGTCGCACGTCTCGAACCCTTTC
TAGTAGGAACGAAAGGAGTTTTCCGAGACTGCCACCCGGCCCCGTTATTTTTTGTCAACG
TGTTTGCGACTGTACCGTATGGAGAAAGGAAAAACGAGAGCATACATTAAGATCGCACCG
TCGTGCGGCGTTGAGGCGTCGCGGCGTCCAGGCCGCGTCCCTCGAAATGCAGGAGAACCG
CCGCCTAGGAGATCCTC
>DQ997896
CATTAACGCAACCAGGTGTTCGATCGGTGTAGCCGACGACGCCCGCCGCGAACTTAGAAG
GGCTTCTTTGGGGTAGACACTCGGTGTCTTTAAATGTCGTCGCACGTCTCGAACCCTTTC
TAGTAGGAACGAAAGGAGTTTTCCGAGACTGCCACCCGGCCCCGTTTTTTTTTGTCAACG
TGCTTGCGACTGTACCGTATGGAGAAAGGAAAAACGAGAGCATACATTAAAATCGCACCG
TCGTGCGGCGTTGAGGCGTCGCGGCGTCCAGGCCGCGTCCCTCGAAATGCAGGAGAACCG
CCGCCTAGGAGATCCTC
>DQ997933
CATTAACGCAACCAGGTGTTCGATCGGTGTAGCCGACGACGCCCGCCGCGAACTTAGAAG
GGCTTCTTTGGGGTAGACACTCGGTGTCTTTAAATGTCGTCGCACGTCTCGAACCCTTTC
TAGTAGGAACGAAAGGAGTTTTCCGAGACTGCCACCCGGCCCCGTTTTTTTTTGTCAACG
TGCTTGCGACTGTACCGTATGGAGAAAGGAAAAACGAGAGCATACATTAAGATCGCACCG
TCGTGCGGCGTTGAGGCGTCGCGGCGTCCAGGCCGCGTCCCTCGAAATGCAGGAGAACCG
CCGCCTAGGAGATCCTC
>DQ997919
CATTAACGCAACCAGGTGTTCGATCGGTGTAGCCGACGACGCCCGCCGCGAACTTAGAAG
GGCTTCTTTGGGGTAGACACTTAGTGTCTTTAAATGTCGTCTCACGTCTCGAACCCTTTC
TAGTAGGAACGAAAGGAGTTTTCCGAGACTGCCACCCGGCCCCGTTTTTTTTTGTCAACG
TGCTTGCGACTGTACCGTATGGAGAAAGGAAAAACGAGAGCATACATTAAGATCGCACCG
TCGTGCGGCGTTGAGGCGTCGCGGCGTCCCGGCCGCGTCCCTCGAAATGCAGGAGAACCG
CCGCCTAGGAGATCCTC
>DQ997929
CATTAACGCAACCAGGTGTTCGATCGGTGTAGCCGACGACGCCCGCCGCGAACTTAGAAG
GGCTTCTTTGGGGTAGACACTTAGTGTCTTTAAATGTCGTCTCACGTCTCGAACCCTTTC
TAGTAGGAACGAAAGGAGTTTTCCGAGACTGCCACCCGGCCCCGTTTTTTTTTGTCAACG
TGCTTGCGACTGTACCGTATGGAGAAAGGAAAAACGAGAGCATACATTAAGATCGCACCG
TCGTGCGGCGTTGAGGCGTCGCGGCGTCCCGGCCGCGTCCCTCGAAATGCAGGAGAACCG
CCGCCTAGGAGATCCTC
>DQ997931
CATTAACGCAACCAGGTGCTCGATCGGT--AGCCGACGACGCCCGCCGCGAACTTAGGAG
GGCTTCTTTGGGGTAGACACTCGGTGTCTTTAAATGTCGTCGCACGTCTCGAATCCTTTC
TAGTAGGAACGAAAGGAGTTTTCCGAGACTGCCACCCGGCCCCGTTTTTTTTTGTCAACG
TGCTTGCGACTGTACCGTATGGAGAAAGGAAAAACGAGAGCATACATTAAGATCGCACCA
CCGTGCGGCGTTGAGGCGTCGCGGCGTCCAGGCCGCGTCCCTCGAAATGCAGGAGAACCG
CCGCCTAGGAGATCCTC
>DQ997945
CATTAACGCAATGAGGTGTTCGATCGGTTTAGCCGACGACGCCCGCCGCGAACTTAGAAG
GGCTTCTTTGGGGTAGACACTTAGTGTCTTTAAATGTCGTCGCACGTCTCGAACCCTTTC
TAGTAGGAACGAAAGGAGTTTTCCGAGACTGCCACCCGGCCCCCGTTTTTTTTGTCAACG
TGCTTGCGACTGTACCGTATGGAGAAAGGAAAAACGAGAGCATACATTAAGATCGCACCA
CCGTGCGGCGTTGAGGCGTCGCGGCGTCCAGGCCGCGTCCCTCGAAATGCAGGAGAACCG
CCGGGTAGGAGATCCTC
>DQ997914
CATTAACGCAACCAGGTGTTCGATCGGTGTAGCCGACGACGCCCGCCGCGAACTTAGAAG
GGCTTCTTTGGGGTAGACACTCGGTGTCTTTAAATGTCGTCGCACGTCTCGAACCCTTTC
TAGTAGGAACGAAAGGAGTTTTTCGAGACTGCCACCCGGCCCCGTTTTTTTTTGTCAACG
TGCTTGCGACTGTACCGTATGGAGAAAGGAAAAACGAGAGCATACATTAAGATCGCACCG
TCGTGCGGCGTTGAGGCGTCGCGGCGTCCAGGCCGCGCCCCTCGAAATGCAGGAGAACCG
CCGCCTAGGAGATCCTC
>DQ997939
CATTAACGCAATGAGGTGTTCGATCGGTGTAGCCGACGACGCCCGCCGCGAACTTAGAAG
GGCTTCTTTGGGGTAGACGCTCGGCGTCTTTAAATGTCGTCGCACGTCTCGAACCCTTTC
TAGTAGGAACGAAAGGAGTTTTCCGAGACTGCCACCCGGCCCCGTTTTTTTTTGTCAACG
TGTTTGCGACTGTACCGTATGGAGAAAGGAAAAACGAGAGCATACATTAAGATCGCACCA
CCGTGCGGCGTTGAGGCGTCGCGGCGTCCAGGCCGCGTCCCTCGAAATGCAGGAGAACCG
CCGCCTAGGAGATCCTC
>DQ997911
CATTAACGCAACCAGGTGTTCGATCGGTTTAGCCGACGACGCCCGCCGCGAACTTAGAAG
GGCTTCTTTGGGGTAGACGCTCGGTGTCTTTAAATGTCGTCGCACGTCTCGAACCCTTTC
TAGTAGGAACGAAAGGAGTTTTCCGAGACTGCCACCCGGCCCCGTTTTTTTTTGTCAACG
TGCTTGCGACTGTACCGTATGGAGAAAGGAAAAACGAGAGCATACATTAAGATCGCACCA
CCGTGCGGCGTTGAGGCGTCGCGGCGTCCCGGCCGCGTCCCTCGAAATGCAGGAGAACCG
CCGCCTAGGAGATCCTC
>39PtYoUk
CATTAACGCAACCAGGTGTTCGATCGATGTAGCCGACGACGCCCGCCGCGAACTTAGAAG
GGCTTCTTTGGGGTAGACGCTCGGCGTCTTTAAATGTCGTCGCACGTCTCGAACCCTTTC
TAGTAGGAACGAAAGGAGTTTTCCGAGACTGCCACCCGGCCCCGTTTTTTTTTGTCAACG
TGCTTGCGACTGTACCGTATGGAGAAAGGAAAAACGAGAGCATACCTTAATAACGCGCGA
CCGCGCGGCGTTGAGGCGTCGCGGCGTCCAGGCCGCGTCCCTCGAAATGCAGGAGAACCG
CCGGGTAGGAGATCCTC
>3PyOkOd
CATTAACGCAATGAGGTGTTCGATCGGTGTAGCCGACGACGCCCGCCGCGAACTTAGAAG
GGCTTCTTTGGGGTAGACGCTCGGCGTCTTTAAATGTCGTCGCACGTCTCGAACCCTTTC
TAGTAGGAACGAAAGGAGTTTTCCGAGACTGCCACCCGGCCCCGTTTTTTTTTGTCAACG
TGCTTGCGACTGTACCGTATGGAGAAAGGAAAAACGAGAGCATACATTAAGATCGCACCA
CCGTGCGGCGTTGAGGCGTCGCGGCGTCCAGGCCGCGTCCCTCGAAATGCAGGAGAACCG
CCGCCTAGGAGATCCTC
>15PyOkOd
CATTAACGCAATGAGGTGTTCGATCGGTGTAGCCGACGACGCCCGCCGCGAACTTAGAAG
GGCTTCTTTGGGGTAGACGCTCGGCGTCTTTAAATGTCGTCGCACGTCTCGAACCCTTTC
TAGTAGGAACGAAAGGAGTTTTCCGAGACTGCCACCCGGCCCCGTTTTTTTTTGTCAACG
TGCTTGCGACTGTACCGTATGGAGAAAGGAAAAACGAGAGCATACATTAAGATCGCACCA
CCGTGCGGCGTTGAGGCGTCGCGGCGTCCAGGCCGCGTCCCTCGAAATGCAGGAGAACCG
CCGCCTAGGAGATCCTC
>16PyOkOd
CATTAACGCAATGAGGTGTTCGATCGGTGTAGCCGACGACGCCCGCCGCGAACTTAGAAG
GGCTTCTTTGGGGTAGACGCTCGGCGTCTTTAAATGTCGTCGCACGTCTCGAACCCTTTC
TAGTAGGAACGAAAGGAGTTTTCCGAGACTGCCACCCGGCCCCGTTTTTTTTTGTCAACG
TGCTTGCGACTGTACCGTATGGAGAAAGGAAAAACGAGAGCATACATTAAGATCGCACCA
CCGTGCGGCGTTGAGGCGTCGCGGCGTCCAGGCCGCGTCCCTCGAAATGCAGGAGAACCG
CCGCCTAGGAGATCCTC
>81PyErYa
CATTAACGCAATGAGGTGTTCGATCGGTGTAGCCGACGACGCCCGCCGCGAACTTAGAAG
GGCTTCTTTGGGGTAGACGCTCGGCGTCTTTAAATGTCGTCGCACGTCTCGAACCCTTTC
TAGTAGGAACGAAAGGAGTTTTCCGAGACTGCCACCCGGCCCCGTTTTTTTTTGTCAACG
TGCTTGCGACTGTACCGTATGGAGAAAGGAAAAACGAGAGCATACATTAAGATCGCACCA
CCGTGCGGCGTTGAGGCGTCGCGGCGTCCAGGCCGCGTCCCTCGAAATGCAGGAGAACCG
CCGCCTAGGAGATCCTC
>83PyErYa
CATTAACGCAATGAGGTGTTCGATCGGTGTAGCCGACGACGCCCGCCGCGAACTTAGAAG
GGCTTCTTTGGGGTAGACGCTCGGCGTCTTTAAATGTCGTCGCACGTCTCGAACCCTTTC
TAGTAGGAACGAAAGGAGTTTTCCGAGACTGCCACCCGGCCCCGTTTTTTTTTGTCAACG
TGCTTGCGACTGTACCGTATGGAGAAAGGAAAAACGAGAGCATACATTAAGATCGCACCA
CCGTGCGGCGTTGAGGCGTCGCGGCGTCCAGGCCGCGTCCCTCGAAATGCAGGAGAACCG
CCGCCTAGGAGATCCTC
>85PyErYa
CATTAACGCAATGAGGTGTTCGATCGGTGTAGCCGACGACGCCCGCCGCGAACTTAGAAG
GGCTTCTTTGGGGTAGACGCTCGGCGTCTTTAAATGTCGTCGCACGTCTCGAACCCTTTC
TAGTAGGAACGAAAGGAGTTTTCCGAGACTGCCACCCGGCCCCGTTTTTTTTTGTCAACG
TGCTTGCGACTGTACCGTATGGAGAAAGGAAAAACGAGAGCATACATTAAGATCGCACCA
CCGTGCGGCGTTGAGGCGTCGCGGCGTCCAGGCCGCGTCCCTCGAAATGCAGGAGAACCG
CCGCCTAGGAGATCCTC
>51PyYoUk
CATTAACGCAACCAGGTGTTCGATCGGTGTAGCCGACGACGCCCGCCGCGAACTTAGAAG
GGCTTCTTTGGGGTAGACACTTAGTGTCTTTAAATGTCGTCGCACGTCTCGAACCCTTTC
TAGTAGGAACGAAAGGAGTTTTCCGAGACTGCCACCCGGCCCCGTTTTTTTTTGTCAACG
TGCTTGCGACTGTACCGTATGGAGAAAGGAAAAACGAGAGCATACATTAATAACGCGCGA
CCGCGCGGCGTTGAGGCGTCGCGGCGTCCAGGCCGCGTCCCTCGAAATGCAGGAGAACCG
CCGCCTAGGAGATCCTC
>105PyToKa
CATTAACGCAACTAGGTGTTCGATCGGTGTAGCCGACGACGCCCGTCGAGAACTTAGAAG
GGCTTCTTTGGGGTAGACGCTCGGCGTCTTTAAATGTCGTCGCACGTCTCGAACCCTTTC
TAGTAGGAACGAAAGGAGTTTTCCGAGACTGCCACCCGGCCCCGTTTTTTTTTGTCAACG
TGCTTGCGACTGTACCGTATGGAGAAAGGAAAAACGAGAGCATACATTAAGATCGCACCA
CCGTGCGGCGTTGAGGCGTCGCGGCGTCCAGGCCGCGTCCCTCGAAATGCAGGAGAACCG
CCGCCTAGGAGATCCTC
>107PyToKa
CATTAACGCAACTAGGTGTTCGATCGGTGTAGCCGACGACGCCCGTCGAGAACTTAGAAG
GGCTTCTTTGGGGTAGACGCTCGGCGTCTTTAAATGTCGTCGCACGTCTCGAACCCTTTC
TAGTAGGAACGAAAGGAGTTTTCCGAGACTGCCACCCGGCCCCGTTTTTTTTTGTCAACG
TGCTTGCGACTGTACCGTATGGAGAAAGGAAAAACGAGAGCATACATTAAGATCGCACCA
CCGTGCGGCGTTGAGGCGTCGCGGCGTCCAGGCCGCGTCCCTCGAAATGCAGGAGAACCG
CCGCCTAGGAGATCCTC
>109PyToKa
CATTAACGCAACTAGGTGTTCGATCGGTGTAGCCGACGACGCCCGTCGAGAACTTAGAAG
GGCTTCTTTGGGGTAGACGCTCGGCGTCTTTAAATGTCGTCGCACGTCTCGAACCCTTTC
TAGTAGGAACGAAAGGAGTTTTCCGAGACTGCCACCCGGCCCCGTTTTTTTTTGTCAACG
TGCTTGCGACTGTACCGTATGGAGAAAGGAAAAACGAGAGCATACATTAAGATCGCACCA
CCGTGCGGCGTTGAGGCGTCGCGGCGTCCAGGCCGCGTCCCTCGAAATGCAGGAGAACCG
CCGCCTAGGAGATCCTC
>43PyYoUk
CATTAACGCAACTAGGTGTTCGATCGGTGTAGCCGACGACGCCCGTCGAGAACTTAGAAG
GGCTTCTTTGGGGTAGACGCTCGGCGTCTTTAAATGTCGTCGCACGTCTCGAACCCTTTC
TAGTAGGAACGAAAGGAGTTTTCCGAGACTGCCACCCGGCCCCGTTTTTTTTTGTCAACG
TGCTTGCGACTGTACCGTATGGAGAAAGGAAAAACGAGAGCATACATTAATAACGCGCGA
CCGCGCGGCGTTGAGGCGTCGCGGCGTCCAGGCCGCGTCCCTCGAAATGCAGGAGAACCG
CCGCCTAGGAGATCCTC
>44PyYoUk
CATTAACGCAACTAGGTGTTCGATCGGTGTAGCCGACGACGCCCGTCGAGAACTTAGAAG
GGCTTCTTTGGGGTAGACGCTCGGCGTCTTTAAATGTCGTCGCACGTCTCGAACCCTTTC
TAGTAGGAACGAAAGGAGTTTTCCGAGACTGCCACCCGGCCCCGTTTTTTTTTGTCAACG
TGCTTGCGACTGTACCGTATGGAGAAAGGAAAAACGAGAGCATACATTAATAACGCGCGA
CCGCGCGGCGTTGAGGCGTCGCGGCGTCCAGGCCGCGTCCCTCGAAATGCAGGAGAACCG
CCGCCTAGGAGATCCTC
>14PyOkOd
CATTAACGCAACCAGGTGTTCGATCGGTGTAGCCGACGACGCCCGCCGCGAACTTAGAAG
GGCTTCTTTGGGGTAGACACTTGGTGTCTTTAAATGTCGTCGCACGTATCGAG-CCTTTC
TAATAGGAACGAAAGGAGTTTTCCGAGACTGCCACCCGGCCCCGTTTTTTTTTGTCAACG
TGCTTGCGACTGTACCGTATGGAGAAAGGAAAAACGAGAGCATACATTAAGATCGCGCGA
CCGCGCGGCGTTGAGGCGTCGCGGCGTCCAGGCCGCGTCCCTCGAAATGCAGGAGAACCG
CCGCCTAGGAGATCCTC
>DQ997921
CATTAACGCAACTAGGTGTTCGATCGGTGTAGCCGACGACGCCCGTCGAGAACTTAGAAG
GGCTTCTTTGGGGTAGACGCTCGGCGTCTTTAAATGTCGTCGCACGTCTCGAACCCTTTC
TAGTAGGAACGAAAGGAGTTTTCCGAGACTGCCACCCGGCCCCGTTTTTTTTTGTCAACG
TGCTTGCGACTGTACCGTATGGAGAAAGGAAAAACGAGAGCATACATTAATAACGCGCGA
CCGCGCGGCGTTGAGGCGTCGCGGCGTCCAGGCCGCGTCCCTCGAAATGCAGGAGAACCG
CCGCCTAGGAGATCCTC
>155PamErYa
CATTAACGTGACCAGGTGTTCGATCGGTCTGGCCGTCGACGCCCGTCGAGAATTTAGAAG
GGCTTCTTTGGGGTAGACACCCGGTGTCTTTAAATGTCGTAGCACGTCTCAAAGCCTTTC
TAGTAGGAACGAAAGGAATTTTCCGAGACTGCCACCCGGCCCCGTTTTTTTTTGTCAACG
TGCTTGCGACTGTACCGTATGGAGAAAGGAAAAACGAGAGCATACCTTCATATCGCACGA
CCGTGCGGCGTTGAGGCGTCGCGGCGTCCAGGCCGCGTCCCTCGAAATGCAGGAGAACCG
CCGTGTAAGCGATCCTC
>229PamErYa
CATTAACGTGACCAGGTGTTCGATCGGTCTGGCCGTCGACGCCCGTCGAGAATTTAGAAG
GGCTTCTTTGGGGTAGACACCCGGTGTCTTTAAATGTCGTAGCACGTCTCAAAGCCTTTC
TAGTAGGAACGAAAGGAATTTTCCGAGACTGCCACCCGGCCCCGTTTTTTTTTGTCAACG
TGCTTGCGACTGTACCGTATGGAGAAAGGAAAAACGAGAGCATACCTTCATATCGCACGA
CCGTGCGGCGTTGAGGCGTCGCGGCGTCCAGGCCGCGTCCCTCGAAATGCAGGAGAACCG
CCGTGTAAGCGATCCTC
>231PamErYa
CATTAACGTGACCAGGTGTTCGATCGGTCTGGCCGTCGACGCCCGTCGAGAATTTAGAAG
GGCTTCTTTGGGGTAGACACCCGGTGTCTTTAAATGTCGTAGCACGTCTCAAAGCCTTTC
TAGTAGGAACGAAAGGAATTTTCCGAGACTGCCACCCGGCCCCGTTTTTTTTTGTCAACG
TGCTTGCGACTGTACCGTATGGAGAAAGGAAAAACGAGAGCATACCTTCATATCGCACGA
CCGTGCGGCGTTGAGGCGTCGCGGCGTCCAGGCCGCGTCCCTCGAAATGCAGGAGAACCG
CCGTGTAAGCGATCCTC
>233PamErYa
CATTAACGTGACCAGGTGTTCGATCGGTCTGGCCGTCGACGCCCGTCGAGAATTTAGAAG
GGCTTCTTTGGGGTAGACACCCGGTGTCTTTAAATGTCGTAGCACGTCTCAAAGCCTTTC
TAGTAGGAACGAAAGGAATTTTCCGAGACTGCCACCCGGCCCCGTTTTTTTTTGTCAACG
TGCTTGCGACTGTACCGTATGGAGAAAGGAAAAACGAGAGCATACCTTCATATCGCACGA
CCGTGCGGCGTTGAGGCGTCGCGGCGTCCAGGCCGCGTCCCTCGAAATGCAGGAGAACCG
CCGTGTAAGCGATCCTC
>GQ464902
CATTAACGTGACCAGGTGTTCGATCGGTCTGGCCGGCGACGCCCGTCGAGAACTTAGTAG
GGCTTCTTTGGGGTAGACACCCGGTGTCTTTAAATGTCGTCGCACGTCTCAAAGCCTTTC
TAGTAGGAACGAAAGGAATTTACCGAGACTGCCACCCGGCCCCGTTTTTTTTTGTCAACG
TGCTTGCGACTGTACCGTATGGAGAAAGGAAAAACGAGAGCATACATTCATATCGCACGA
CCGTGCGGCGTTGAGGCGTCGCGGCGTCCTTGCCGCGTCCCTCGAAATGCAGGAGAACCG
CCGTGTAAGCGATCCTC
>250PamToKa
CATTAACGTGACCAGGTGTTCGATCGGTCTGGCCGGCGACGCCCGTCGAGAACTTAGTAG
GGCTTCTTTGGGGTAGACACCCGGTGTCTTTAAATGTCGTCGCACGTCTCAAAGCCTTTC
TAGTAGGAACGAAAGGAATTTACCGAGACTGCCACCCGGCCCCGTTTTTTTTTGTCAACG
TGCTTGCGACTGTACCGTATGGAGAAAGGAAAAACGAGAGCATACA---ATATCGCACGA
CCGTGCGGCGTTGAGGCGTCGCGGCGTCCAGGCCGCGTCCCTCGAAATGCAGGAGAACCG
CCGTGTAAGCGATCCTC
>248PamToKa
CATTAACGTGACCAGGTGTTCGATCGGTCTGGCCGGCGACGCCCGTCGAGAACTTAGTAG
GGCTTCTTTGGGGTAGACACCCGGTGTCTTTAAATGTCGTCGCACGTCTCAAAGCCTTTC
TAGTAGGAACGAAAGGAATTTACCGAGACTGCCACCCGGCCCCGTTTTTTTTTGTCAACG
TGCTTGCGACTGTACCGTATGGAGAAAGGAAAAACGAGAGCATACA---ATATCGCACGA
CCGTGCGGCGTTGAGGCGTCGCGGCGTCCAGGCCGCGTCCCTCGAAATGCAGGAGAACCG
CCGTGTAAGCGATCCTC
>237PamErYa
CATTAACGTAACTAGGTGTTCGATTGGTCTGACCGACGACGCCCGTCGAGAACTTAGAAG
GGCTTCTTTGGGGTAGACACCCGGTGTCTTTAAATGTCGTCGCACGTCTCGGAGCCTTTC
TAGTAGGAACGAAAGGAATTTACCGAGACTGCCACCCGGCCCCGTTTTTTTTTGTCAACG
TGCTTGCGACTGTACCGTATGGAGAAAGGAAAAACGAGAGCATACATTCATATCGCACGA
CCGTGCGGCGTTGAGGCGTCGCGGCGTCCAGGCCGCGTCCCTCGAAATGCAGGAGAACCG
CCGTGTAAGCGATCCTC
>316PmOkKo
CATTAACGTAACTAGGTGTTCGATTGGTCTGACCGACGACGCCCGTCGAGAACTTAGAAG
GGCTTCTTTGGGGTAGACACCCGGTGTCTTTAAATGTCGTCGCACGTCTCAAAGCCTTTC
TAGTAGGAACGAAAGGAATTTACCGAGACTGCCACCCGGCCCCGTTTTTTTTTGTCAACG
TGCTTGCGACTGTACCGTATGGAGAAAGGAAAAACGAGAGCATACATTCATATCGCACGA
CCGTGCGGCGTTGAGGCGTCGCGGCGTCCAGGCCGCGTCCCTCGAAATGCAGGAGAACCG
CCGTGTAAGCGATCCTC
>77PmErYa
CATTAACGTGACCAGGTGTTCGATCGGTCTGGCCGTCGACGCCCGTCGAGAATTTAGAAG
GGCTTCTTTGGGGTAGACACCCGGTGTCTTTAAATGTCGTAGCACGTCTCAAAGCCTTTC
TAGTAGGAACGAAAGGAATTTTCCGAGACTGCCACCCGGCCCCGTTTTTTTTTGTCAACG
TGCTTGCGACTGTACCGTATGGAGAAAGGAAAAACGAGAGCATACCTTCATATCGCACGA
CCGTGCGGCGTTGAGGCGTCGCGGCGTCCAGGCCGCGTCCCTCGAAATGCAGGAGAACCG
CCGTGTAAGCGATCCTC
>75PmErYa
CATTAACGTGACCAGGTGTTCGATCGGTCTGGCCGGCGACGCCCGTCGAGAACTTAGTAG
GGCTTCTTTGGGGTAGACACCCGGTGTCTTTAAATGTCGTCGCACGTCTCAAAGCCTTTC
TAGTAGGAACGGAAGGAATTTACCGAGACTGCCACCCGGCCCCGTTTTTTTTTGTCAACG
TGCTTGCGACTGTACCGTATGGAGAAAGGAAAAACGAGAGCATACATTCATATCGCACGA
CCGTGCGGCGTTGAGGCGTCGCGGCGTCCAGGCCGCGTCCCTCGAAATTCAGGAGAACCG
CCGTGTAAGCGATCCTC
>218PmOkOd
CATTAACGCAACTAGGTGTTCGATTGGTCTGACCGACGACGCCCGTCGAGAACTTAGAAG
GGCTTCTTTGGGGTAGACACCCGGTGTCTTTAAATGTCGTCGCACGTCTCAAAGCCTTTC
TAGTAGGAACGAAAGGAATTTACCGAGACTGCCACCCGGCCCCGTTTTTTTTTGTCAACG
TGCTTGCGACTGTACCGTATGGAGAAAGGAAAAACGAGAGCATACATTCATATCGCACGA
CCGTGCGGCGTTGAGGCGTCGCGGCGTCCAGGCCGCGTCCCTCGAAATGCAGGAGAACCG
CCGTGTAAGCGATCCTC
>73PmErYa
CATTAACGTGACCAGGTGTTCGATCGGTCTGGCCGACGACGCCCGTCGAGAATTTAGAAG
GGCTTCTTTGGGGTAGACACCCGGTGTCTTTAAATGTCGTCGCACGTCTCAAAGCCTTTC
TAGTAGGAACGAAAGGAATTTACCGAGACTGCCACCCGGCCCCGTTTTTTTTTGTCAACG
TGCTTGCGACTGTACCGTATGGAGAAAGGAAAAACGAGAGCATACATTCATATCGCACGA
CCGTGCGGCGTTGAGGCGTCGCGGCGTCCTTGCCGCGTCCCTCGAAATGCAGGAGAACCG
CCGTGTAAGCGATCCTC
>222PmOkOd
CATTAACGCAACTAGGTGTTCGATCGGTCTGGCCGACGACGCCCGTCGAGAATTTAGAAG
GGCTTCTTTGGGGTAGACACCCGGTGTCTTTAAATGTCGTCGCACGTCTCAAAGCCTTTC
TAGTAGGAACGAAAGGAATTTACCGAGACTGCCACCCGGCCCCGTTTTTTTTTGTCAACG
TGCTTGCGACTGTACCGTATGGAGAAAGGAAAAACGAGAGCATACATTCATATCGCACGA
GCGTGCGGCGTTGAGGCGTCGCGGCGTCCTTGCCGCGTCCCTCGAAATGCAGGAGAACCG
CCGTGTAAGCGATCCTC
>319PmOkMi
CATTAACGCAACTAGGTGTTCGATCGGTCTGGCCGACGACGCCCGTCGAGAATTTAGAAG
GGCTTCTTTGGGGTAGACACCCGGTGTCTTTAAATGTCGTCGCACGTCTCAAAGCCTTTC
TAGTAGGAACGAAAGGAATTTACCGAGACTGCCACCCGGCCCCGTTTTTTTTTGTCAACG
TGCTTGCGACTGTACCGTATGGAGAAAGGAAAAACGAGAGCATACATTCATATCGCACGA
GCGTGCGGCGTTGAGGCGTCGCGGCGTCCTTGCCGCGTCCCTCGAAATGCAGGAGAACCG
CCGTGTAAGCGATCCTC
>95PmToYo
CATTAACGCAACTAGGTGTTCGATCGGTCTGGCCGACGACACCCGTCGAGAATTTAGAAG
GGCTTCTTTGGGGTAGACACC---TGTCTTTAAATGTCGTCGCACGTCTCAAAGCCTTTC
TAGTAGGAACGAAAGGAATTTACCGAGACTGCCACCCGGCCCCGTTTTTTTTTGTCAACG
TGCTTGCGACTGTACCGTATGGAGAAAGGAAAAACGAGAGCATACATTCGTATCGCACGA
CCGTGCGGCGTTGAGGCGTCGCGGCGTCCTTGCCGCGTCCCTCGAAATGCAGGAGAACCG
CCGTGTAAGCGATCCTC
>42PmYoUk
CATTAACGCAACTAGGTGTTCGATCGGTCTGGCCGACGACACCCGTCGAGAATTTAGAAG
GGCTTCTTTGGGGTAGACACC---TGTCTTTAAATGTCGTCGCACGTCTCAAAGCCTTTC
TAGTAGGAACGAAAGGAATTTACCGAGACTGCCACCCGGCCCCGTTTTTTTTTGTCAACG
TGCTTGCGACTGTACCGTATGGAGAAAGGAAAAACGAGAGCATACATTCGTATCGCACGA
ACGTGCGGCGTTGAGGCGTCGCGGCGTCCTTGCCGCGTCCCTCGAAATGCAGGAGAACCG
CCGTGTAAGCGATCCTC
>220PmOkOd
CATTAACGCCACCAGGTGTTCGATCGGTCTGGCCGTCGACGCCCGTCGAGAATTTAGAAG
GGCTTCTTTGGGGTAGACACTTAGTGTCTTTAAATGTCGTCGCACGTCTCAAAGCCTTTC
TAGTAGGAACGAAAGGAATTTACCGAGACTGCCACCCGGCCCCGCTTTTTTTTGTCAACG
TGCTTGCGACTGTACCGTATGGAGAAAGAAAAAACGAGAGCATACATTCGTATCGCACGA
ACGTGCGGCGTTGAGGCGTCGCGGCGTGCTTGCCGCGTCCCTCGAAATGCAGGAGAACCG
CCGTGTAAGCGATCCTC
>DQ997888
CATTAACGTAACTAGGTGTTCGATCGGTCTGGCCGACGACGCCCGTCGAGAATTTAGAAG
GGCTTCTTTGGGGTAGACACTTAGTGTCTTTAAATGTCGTCGCACGTCTCAAAGCCTTTC
TAGTAGGAACGAAAGGAATTTACCGAGACTGCCACCCGGCCCCGTTTGTTTTTGTCAACG
TGCTTGCGACTGTACCGTATCGAGAAAGGAAAAACGAGAGCATACATTCATATCGCACGA
ACGTGCGGCGTTGAGGCGTCGCGGCGTCCTTGCCGCGTCCCTCGAAATGCAGGAGAACCG
CCGTGTAAGCGATCCTC
>DQ997892
CATTAACGCAACTAGGTGTTCGATTGGTCTGACCGACGACGCCCGTCGAGAACTTAGAAG
GGCTTCTTTGGGGTAGACACCCGGTGTCTTTAAATGTCGTCGCACGTCTCAAAGCCTTTC
TAGTAGGAACGAAAGGAATTTACCGAGACTGCCACCCGGCCCCGTTTTTTTTTGTCAACG
TGCTTGCGACTGTACCGTATGGAGAAAGGAAAAACGAGAGCATACATTCATATCGCACGA
CCGTGCGGCGTTGAGGCGTCGCGGCGTCCAGGCCGCGTCCCTCGAAATGCAGGAGAACCG
CCGTGTAAGCGATCCTC
>DQ997891
CATTAACGC--CCAGGTGTTCGATCGGTCTGGCCGTCGACGCCCGTCGAGAATTTAGAAG
GGCTTCTTTGGGGTAGACACTTAGTGTCTTTAAATGTCGTCGCACGTCTCAAAGCCTTTC
TAGTAGGAACGAAAGGAATTTACCGAGACTGCCACCCGGCCCCGTTTTTTTTTGTCAACG
TGCTTGCGACTGTACCGTATGGAGAAAGGAAAAACGAGAGCATACATTCGTATCGCACGA
CCGTGCGGCGTTGAGGCGTCGCGGCGTCCTTGCCGCGTCCCTCGAAATGCAGGAGAACCG
CCGTGTAAGCGATCCTC
>DQ997889
CATTAACGT--CCAGGTGTTCGATCGGTCTGGCCGACGACGCCCGTCGAGAATTTAGAAG
GGCTTCTTTGGGGTAGACACCCGGTGTCTTTAAATGTCGTCGCACGTCTCAAAGCCTTTC
TAGTAGGAACGAAAGGAATTTACCGAGACTGCCACCCGGCCCCGTTTTTTTTTGTCAACG
TGCTTGCGACTGTACCGTATGGAGAAAGGAAAAACGAGAGCATACATGCATATCGCACGA
CCGTGCGGCGTTGAGGCGTCGCGGCGTCCTTGCCGCGTCCCTCGAAATGCAGGAGAACCG
CCGTGTAAGCGATCCTC
>DQ997894
CATTAACGT--CCAGGTGTTCGATCGGTCTGGCCGGCGACGCCCGTCGAGAACTTAGTAG
GGCTTCTTTGGGGTAGACACCCGGTGTCTTTAAATGTCGTCGCACGTCTCAAAGCCTTTC
TAGTAGGAACGAAAGGAATTTACCGAGACTGCCACCCGGCCCCGTTTTTTTTTGTCAACG
TGCTTGCGACTGTACCGTATGGAGAAAGGAAAAACGAGAGCATACATTCATATCGCACGA
CCGTGCGGCGTTGAGGCGTCGCGGCGTCCTTGCCGCGTCCCTCGAAATGCAGGAGAACCG
CCGTGTAAGCGATCCTC
>215PsOkIk
CATTAACGTGATAGGGTGTTCGTTCGGCCTGGTCGACGACACCTGTCGTGAACTTAGCAG
GGCTTCTTTGGGGTAGACACCGGGTGTCTTTAAATGTGGTCGCACGTCTGGGAGCCTTCC
TAGTAGGAACCGAAGGAGTTTTCCGAGACTGCCACCCGGCCCCGTTTTTTTTTGTCAACG
TACTTGCGACTGTAACGTATCGAGAAAGGAAAAACGAGAGCATACCTTGCCATCGCACGA
CCGTGCGGCGTTGAGGCGTCGCGGTGTTCAGGCCGCGTCCCTCGAAATGGAGGAGAACCG
CTG-GTTAGCGATTCCC
>1595Ps
CATTAACGTGATGGGGTGTTCGATCGGCCTGGCCGACGACGCCTGTCGTGAACTTAGCAG
GGCTTCTTTGGGGTAGACRCCCGGTGTCTTTAAATGTGGTCGCACGTCTCGGAGCCTTTC
TAGTAGGAACCGAAGGAGTTTTCCGAGACTGCCACCCGGCCCCGTTTTTTTTTGTCAACG
TGCTTGCGACTGTAACGTATCGAGAAAGGAAAAACGAGAGCATACCTTGCCATCGCACGA
CCGTGCGGCGTTGAGGCGTCGCGGCGTG-AGGCCGCGTCCCTCGAAATGGAGGAGAACCG
CTG-GCGAGCGATTCCC
>1635Ps
CATTAACGTGATGGGGTGTTCGATCGGCCTGGCCGACGACGCCTGTCGTGAACTTAGCAG
GGCTTCTTTGGGGTAGACRCCCGGTGTCTTTAAATGTGGTCGCACGTCTCGGAGCCTTTC
TAGTAGGAACCGAAGGAGTTTTCCGAGACTGCCACCCGGCCCCGTTTTTTTTTGTCAACG
TGCTTGCGACTGTAACGTATCGAGAAAGGAAAAACGAGAGCATACCTTGCCATCGCACGA
CCGTGCGGCGTTGAGGCGTCGCGGCGTG-AGGCCGCGTCCCTCGAAATGGAGGAGAACCG
CTG-GCGAGCGATTCCC
>1597Ps
CATTAACGTGATGGGGTGTTCGATCGGCCCGGCCGACGACGCCTGTCGTGAACTTAGCAG
GGCTTCTTTGGGGTAGACACCCGGTGTCTTTAAATGTGGTCGCACGTCTCGGAGCCTTTC
TAGTAGGAACCGAAGGAGTTTTCCGAGACTGCCACCCGGCCCCGTTTTTTTTTGTCAACG
TGCTTGCGACTGTAACGTATGGAGAAAGGAAAAACGAGAGCATACCTTGCCATCGCACGA
CCGTGCGGCGTTGAGGCGTCGCGGCGCG-AGGCCGCGTCCCTCGAAATGGAGGAGAACCG
CTG-GCGAGCGATTCCC
>DQ997887
CATTAACGT------------------CCCGGCCGACGACGCCTGTCGTGAACGTAGCAG
GGCTTCTTTGGGGTAGACACCCGGTGTCTTTAAATGTGGTCGCACGTCTCGGAGCCTTTC
TAGTAGGAACCGAAGGAGTTTTCCGAGACTGCCACCCGGCCCCGTTGTTTTTTGTCAACG
TGCTTGCGACTGTAACGTATCGAGAAAGGAAAAACGAGAGCATACCTTGCCATCGCACGA
CCGTGCGGCGTTGAGGCGTCGCGGCGTG-AGGCCGCGTCCCTCGAAATGGAGGAGAACCG
CTG-GCGAGCGATTCCC
>DQ997886
CATTAACGT------------------CCTGGCCGACGACGCCTGTCGTGAACTTAGCAG
GGCTTCTTTGGGGTAGACACCCGGTGTCTTTAAATGTGGTCGCACGTCTCGGAGCCTTTC
TAGTAGGAACCGAAGGAGTTTTCCGAGACTGCCACCCGGCCCCGTTTTTTTTTGTCAACG
TGCTTGCGACTGTAACGTATCGAGAAAGGAAAAACGAGAGCATACCTTGCCATCGCACGA
CCGTGCGGCGTTGAGGCGTCGCGGCGTG-AGGCCGCGTCCCTCGAAATGGAGGAGAACCG
CTG-GCGAGCGATTCCC
>DQ997885
------------CAAACGCGAGACCGGGCCGGCCGACGATTCGTGTCGCGAACCTGACCT
A--TTCTTTGGGGTAGGCCCCGGCGGCCTTTAAATG-----GTACCT---GGAGGCTTCC
GAACA--GACGGAACGACGACGCCGA--CCG--GTCCGGCCCCGTTTGTTTTTGCTAACT
TGTTTGCGACTGAAACGTG-AGCGAACGAAAAAA-GAGAGCAT-CG-TCGAATCGCGCGT
ACGCGCGGCGTCGAGGTGTCGCGGCGTGCGAGGCGCGTCCCTTCAGATGCAGAGCGACCG
CGGCGCAGGCGGCCTCC
>DQ997880
TCGTAACAAGGTCAAACGCGAGACCGGGCCGGCCGACGATTCGTRTCGCGAACCTGACCT
A--TTCTTTGGGGTAGGCCCCGGCGGCCTTTAAATG-----GTACCT---GGAGWCTTCC
GAACA--GACGGAACGACGACGCCGA--CCG--GTCCGGCCCCGTTTGTTTTTGCTAACT
TGTTTGCGACTGAAACGTG-AGCGAACGAAAAAA-GAGAGCAT-CG-TCGAATCGCGCGT
ACGCGCGGCGTCGAGGTGTCGCGGCGTGCGAGGCGCGTCCCTTCAGATGCAGAGCGACCG
CGGCGCAGGCGGCCTCC
>DQ997882
TCGTAACAAGGTCAAACGCGAGACCGGGCCGGCCGACGATTCGTGTCGCGAACCYGACCT
A--TTCTTTGGGGTAGGCCCCGGCGGCCTTTAAATG-----GTACCT---GGAGGCTTCC
GAACA--GACGGAACGACGACGCCGA--CCG--GTCCGGCCCCGTTTGTTTTTGCTAACT
TGTTTGCGACTGAAACGTG-AGCGAACGAAAAAA-GAGAGCAT-CG-TCGAATCGYGCGT
ACGCGCGGCGTCGAGGTGTCGCGGCGTGCGAGGCGCGTCCCTTCAGATGCAGAGCGACCG
CGGCGCAGGCGGCCTCC
